# Supplementary material for: Circ_0004087 interaction with SND1 promotes docetaxel resistance in prostate cancer by boosting the mitosis error correction mechanism
Source: J Exp Clin Cancer Res. 2022 Jun 3;41:194. doi: 10.1186/s13046-022-02404-3 (PMC9166435; doi:10.1186/s13046-022-02404-3)
Supplement: Supplementary file 1 — Additional file 1. The sequences of primers, oligonucleotides and probes used in this study. [file 13046_2022_2404_MOESM1_ESM.xlsx]

## Sheet: Sheet1
Additional file 1. The sequences of primers, oligonucleotides and probes used in this study.
PCR	Circ_0004087-Divergent	Forward	ATCACGCTACACTGGCGGAGAA
		Reverse	ACTGGACTGCTTCCCTGACTTG
	Circ_0004087-Convergent	Forward	CGTCGGTTGAGAAACTGTCC
		Reverse	AAACCACTGGGGGTAGTCCT
	GAPDH-Divergent	Forward	TCCCCCACCACACTGAATCT
		Reverse	ACCACCTGGTGCTCAGTGTA
	GAPDH-Convergent	Forward	TTTGGCTACAGCAACAGGGTG
		Reverse	TACATGGCAACTGTGAGGAGGG
qRT-PCR	Circ_0004087	Forward	ATCACGCTACACTGGCGGAGAA
		Reverse	ACTGGACTGCTTCCCTGACTTG
	GAPDH	Forward	AAATCAAGTGGGGCGATGCTG
		Reverse	GCAGGAGGCATTGCTGATGAT
	CDYL2	Forward	TGTGCGGAAGGAAGAAGGGTT
		Reverse	TGGACAACCGGCCAATTAGGT
	BUB1	Forward	AAACTTCCAGCCATCAAGCCC
		Reverse	AGCTTCGTACACCTGGGCAAA
RNA pull-down	Oligo probe	GGCGGAGAACGGGCTCGGTTGAAAGGATTGTAGA-Biotin
	Circ_0004087 probe	TCTACAATCCTTTCAACCGAGCCCGTTCTCCGCC-Biotin
