# Supplementary material for: Circ_0004087 interaction with SND1 promotes docetaxel resistance in prostate cancer by boosting the mitosis error correction mechanism
Source: J Exp Clin Cancer Res. 2022 Jun 3;41:194. doi: 10.1186/s13046-022-02404-3 (PMC9166435; doi:10.1186/s13046-022-02404-3)
Supplement: Supplementary file 4 — Additional file 4. RNA-binding proteins. [file 13046_2022_2404_MOESM4_ESM.xlsx]

## Sheet: rbp_info1109
Additional file 4. RNA-binding proteins.
Gene	Aliases	HGNC ID	Entrez ID	Ensembl ID	OMIM	UniProtKB	Associated Diseases	Related Pathways	GO terms	InterPro	Entrez Gene	GeneCards Summary	GeneCards website
TCEA1	Transcription Elongation Factor A1::Transcription Elongation Factor A (SII), 1::Transcription Elongation Factor S-II Protein 1::Transcription Elongation Factor TFIIS.O::Transcription Factor IIS::GTF2S::TFIIS::TF2S::TCEA::SII	HGNC: 11612	Entrez Gene: 6917	Ensembl: ENSG00000187735	OMIM: 601425	UniProtKB: P23193	Diseases associated with TCEA1 include Cockayne Syndrome.	Among its related pathways are Transcription-Coupled Nucleotide Excision Repair (TC-NER) and Formation of the HIV-1 Early Elongation Complex.	GO annotations related to this gene include nucleic acid binding and translation elongation factor activity.	TFIIS_cen_dom::TFS2M::TFIIS_N::TFIIS/CRSP70_N_sub::Znf_TFIIS::TF_IIS-rel::TFSII		TCEA1 (Transcription Elongation Factor A1) is a Protein Coding gene.	http://www.genecards.org/cgi-bin/carddisp.pl?gene=TCEA1
RPS4X	Ribosomal Protein S4, X-Linked::Single Copy Abundant MRNA Protein::Ribosomal Protein S4X Isoform::Single-Copy Abundant MRNA::Cell Cycle Gene 2::SCR10::RPS4::CCG2::SCAR::40S Ribosomal Protein S4::X Isoform::DXS306::S4	HGNC: 10424	Entrez Gene: 6191	Ensembl: ENSG00000198034	OMIM: 312760	UniProtKB: P62701	Diseases associated with RPS4X include Turner Syndrome.	Among its related pathways are Viral mRNA Translation and Influenza Viral RNA Transcription and Replication.	GO annotations related to this gene include poly(A) RNA binding and structural constituent of ribosome.	KOW::S4_RNA-bd::Ribosomal_S4e_central_region::40S_S4_C::Ribosomal_S4e_N::Ribosomal_S4e::Ribosomal_S4e_N_CS	Cytoplasmic ribosomes, organelles that catalyze protein synthesis, consist of a small 40S subunit and a large 60S subunit. Together these subunits are composed of 4 RNA species and approximately 80 structurally distinct proteins. This gene encodes ribosomal protein S4, a component of the 40S subunit. Ribosomal protein S4 is the only ribosomal protein known to be encoded by more than one gene, nam…	RPS4X (Ribosomal Protein S4, X-Linked) is a Protein Coding gene.	http://www.genecards.org/cgi-bin/carddisp.pl?gene=RPS4X
HIST1H1B	Histone Cluster 1, H1b::H1 Histone Family, Member 5::Histone 1, H1b::Histone H1s-3::Histone H1a::Histone H1b::H1F5::H1s-3::H1.5::H1B::H1	HGNC: 4719	Entrez Gene: 3009	Ensembl: ENSG00000184357	OMIM: 142711	UniProtKB: P16401		Among its related pathways are Packaging Of Telomere Ends and Activation of DNA fragmentation factor.	GO annotations related to this gene include poly(A) RNA binding and chromatin DNA binding.	WHTH_DNA-bd_dom::Histone_H5::Histone_H1/H5_H15	Histones are basic nuclear proteins responsible for nucleosome structure of the chromosomal fiber in eukaryotes. Two molecules of each of the four core histones (H2A, H2B, H3, and H4) form an octamer, around which approximately 146 bp of DNA is wrapped in repeating units, called nucleosomes. The linker histone, H1, interacts with linker DNA between nucleosomes and functions in the compaction of c…	HIST1H1B (Histone Cluster 1, H1b) is a Protein Coding gene.	http://www.genecards.org/cgi-bin/carddisp.pl?gene=HIST1H1B
ZRANB2	Zinc Finger RANBP2-Type Containing 2::Zinc Finger, RAN-Binding Domain Containing 2::Zinc Finger Protein 265::Zinc Finger, Splicing::ZNF265::ZIS::Zinc-Finger Protein 265::Zinc-Finger, Splicing::ZIS1::ZIS2	HGNC: 13058	Entrez Gene: 9406	Ensembl: ENSG00000132485	OMIM: 604347	UniProtKB: O95218			GO annotations related to this gene include poly(A) RNA binding and RNA binding.	Znf_RanBP2::UCP037956_Znf_RanB2		ZRANB2 (Zinc Finger RANBP2-Type Containing 2) is a Protein Coding gene.	http://www.genecards.org/cgi-bin/carddisp.pl?gene=ZRANB2
CD2BP2	CD2 (Cytoplasmic Tail) Binding Protein 2::CD2 Cytoplasmic Domain-Binding Protein 2::U5 SnRNP 52K Protein::U5-52K::CD2 Antigen (Cytoplasmic Tail)-Binding Protein 2::CD2 Antigen (Cytoplasmic Tail) Binding Protein 2::Protein Phosphatase 1, Regulatory Subunit 59::CD2 Tail-Binding Protein 2::Protein Phosphatase 1::Regulatory Subunit 59::KIAA1178::PPP1R59::FWP010::Snu40::LIN1	HGNC: 1656	Entrez Gene: 10421	Ensembl: ENSG00000169217	OMIM: 604470	UniProtKB: O95400		Among its related pathways are mRNA Splicing - Major Pathway and Gene Expression.	GO annotations related to this gene include ribonucleoprotein complex binding.	GYF	This gene encodes a bi-functional protein. In the cytoplasm, the encoded protein binds the cytoplasmic tail of human surface antigen CD2 via its C-terminal GYF domain, and regulate CD2-triggered T lymphocyte activation. In the nucleus, this protein is a component of the U5 small nuclear ribonucleoprotein complex and is involved in RNA splicing. A pseudogene has been identified on chromosome 7. Al…	CD2BP2 (CD2 (Cytoplasmic Tail) Binding Protein 2) is a Protein Coding gene.	http://www.genecards.org/cgi-bin/carddisp.pl?gene=CD2BP2
POP7	POP7 Homolog, Ribonuclease P/MRP Subunit::Ribonucleases P/MRP Protein Subunit POP7 Homolog::RNaseP Protein P20::RPP20::HPOP7::Processing Of Precursor 7, Ribonuclease P/MRP Subunit (S. Cerevisiae)::Processing Of Precursor 7, Ribonuclease P Subunit (S. Cerevisiae)::POP7 (Processing Of Precursor, S. Cerevisiae) Homolog::Processing Of Precursor 7, Ribonuclease P/MRP Subunit::Processing Of Precursor 7…	HGNC: 19949	Entrez Gene: 10248	Ensembl: ENSG00000172336	OMIM: 606113	UniProtKB: O75817		Among its related pathways are Gene Expression and RNA transport.	GO annotations related to this gene include nucleic acid binding and ribonuclease P activity.	DNA/RNA-bd_Alba-like::Pop7/Rpp20		POP7 (POP7 Homolog, Ribonuclease P/MRP Subunit) is a Protein Coding gene.	http://www.genecards.org/cgi-bin/carddisp.pl?gene=POP7
RPUSD2	RNA Pseudouridylate Synthase Domain Containing 2::C15orf19::Chromosome 15 Open Reading Frame 19::C18B11 Homolog (44.9kD)::C18B11	HGNC: 24180	Entrez Gene: 27079	Ensembl: ENSG00000166133		UniProtKB: Q8IZ73			GO annotations related to this gene include poly(A) RNA binding and pseudouridine synthase activity.	PsdUridine_synth_cat_dom::PsdUridine_synth_RsuA/RluD::PsdUridine_synth_RluC/D_CS::PsdUridine_synth_RluC/D		RPUSD2 (RNA Pseudouridylate Synthase Domain Containing 2) is a Protein Coding gene.	http://www.genecards.org/cgi-bin/carddisp.pl?gene=RPUSD2
GTF2F2	General Transcription Factor IIF Subunit 2::General Transcription Factor IIF, Polypeptide 2, 30kDa::Transcription Initiation Factor IIF Subunit Beta::General Transcription Factor IIF 30 KDa Subunit::Transcription Initiation Factor RAP30::ATP-Dependent Helicase GTF2F2::TFIIF-Beta::RAP30::General Transcription Factor IIF, Polypeptide 1 (74kD Subunit)::EC 3.6.4.12::EC 3.6.13::TFIIF::TF2F2::BTF4	HGNC: 4653	Entrez Gene: 2963	Ensembl: ENSG00000188342	OMIM: 189969	UniProtKB: P13984		Among its related pathways are mRNA Splicing - Major Pathway and Influenza Viral RNA Transcription and Replication.	GO annotations related to this gene include helicase activity and ATP-dependent helicase activity.	WHTH_DNA-bd_dom::TFIIF_interaction::TFIIF_beta		GTF2F2 (General Transcription Factor IIF Subunit 2) is a Protein Coding gene.	http://www.genecards.org/cgi-bin/carddisp.pl?gene=GTF2F2
EXOSC6	Exosome Component 6::MRNA Transport Regulator 3 Homolog::HMtr3::MTR3::P11::Mtr3 (MRNA Transport Regulator 3)-Homolog (Yeast)::Homolog Of Yeast MRNA Transport Regulator 3::Mtr3 (MRNA Transport Regulator 3)-Homolog::Exosome Complex Exonuclease MTR3::HMtr3p::Mtr3p::EAP4	HGNC: 19055	Entrez Gene: 118460	Ensembl: ENSG00000223496	OMIM: 606490	UniProtKB: Q5RKV6		Among its related pathways are Gene Expression and CDK-mediated phosphorylation and removal of Cdc6.	GO annotations related to this gene include poly(A) RNA binding and exoribonuclease activity.	Ribosomal_S5_D2-typ_fold::ExoRNase_PH_dom2::ExoRNase_PH_dom1::PNPase/RNase_PH_dom	This gene product constitutes one of the subunits of the multisubunit particle called exosome, which mediates mRNA degradation. The composition of human exosome is similar to its yeast counterpart. This protein is homologous to the yeast Mtr3 protein. Its exact function is not known, however, it has been shown using a cell-free RNA decay system that the exosome is required for rapid degradation o…	EXOSC6 (Exosome Component 6) is a Protein Coding gene.	http://www.genecards.org/cgi-bin/carddisp.pl?gene=EXOSC6
AKAP8L	A-Kinase Anchoring Protein 8 Like::A Kinase (PRKA) Anchor Protein 8-Like::Homologous To AKAP95 Protein::Neighbor Of AKAP95::AKAP8-Like Protein::NAKAP95::HAP95::NAKAP::HA95::Testis Tissue Sperm-Binding Protein Li 90mP::Neighbor Of A Kinase Anchoring Protein 95::Neighbor Of A-Kinase Anchoring Protein 95::Neighbor Of A-Kinase-Anchoring Protein 95::Helicase A-Binding Protein 95 KDa::Helicase A-Bindin…	HGNC: 29857	Entrez Gene: 26993	Ensembl: ENSG00000011243	OMIM: 609475	UniProtKB: Q9ULX6	Diseases associated with AKAP8L include Hiv-1.	Among its related pathways are Epstein-Barr virus infection.	GO annotations related to this gene include poly(A) RNA binding and DEAD/H-box RNA helicase binding.	Znf_C2H2-like::AKAP95		AKAP8L (A-Kinase Anchoring Protein 8 Like) is a Protein Coding gene.	http://www.genecards.org/cgi-bin/carddisp.pl?gene=AKAP8L
SRSF2	Serine/Arginine-Rich Splicing Factor 2::Splicing Factor, Arginine/Serine-Rich 2::Splicing Component, 35 KDa::SR Splicing Factor 2::Splicing Factor SC35::SFRS2::SC-35::Protein PR264::SFRS2A::SRp30b::PR264::SC35	HGNC: 10783	Entrez Gene: 6427	Ensembl: ENSG00000161547	OMIM: 600813	UniProtKB: Q01130	Diseases associated with SRSF2 include Holt-Oram Syndrome and Ovarian Mucinous Neoplasm.	Among its related pathways are mRNA Splicing - Major Pathway and Gene Expression.	GO annotations related to this gene include nucleic acid binding and nucleotide binding.	RRM_dom::Nucleotide-bd_a/b_plait	The protein encoded by this gene is a member of the serine/arginine (SR)-rich family of pre-mRNA splicing factors, which constitute part of the spliceosome. Each of these factors contains an RNA recognition motif (RRM) for binding RNA and an RS domain for binding other proteins. The RS domain is rich in serine and arginine residues and facilitates interaction between different SR splicing factors…	SRSF2 (Serine/Arginine-Rich Splicing Factor 2) is a Protein Coding gene, and is affiliated with the lncRNA class.	http://www.genecards.org/cgi-bin/carddisp.pl?gene=SRSF2
SNRPD2	Small Nuclear Ribonucleoprotein D2 Polypeptide::SnRNP Core Protein D2::Small Nuclear Ribonucleoprotein D2 Polypeptide 16.5kDa::SNRPD1::Sm-D2::Small Nuclear Ribonucleoprotein D2 Polypeptide (16.5kD)::SMD2	HGNC: 11159	Entrez Gene: 6633	Ensembl: ENSG00000125743	OMIM: 601061	UniProtKB: P62316		Among its related pathways are mRNA Splicing - Major Pathway and Gene Expression.	GO annotations related to this gene include poly(A) RNA binding.	LSM_dom::LSM_dom_euk/arc::Sm_D2	The protein encoded by this gene belongs to the small nuclear ribonucleoprotein core protein family. It is required for pre-mRNA splicing and small nuclear ribonucleoprotein biogenesis. Multiple transcript variants encoding different isoforms have been found for this gene. [provided by RefSeq, May 2009]	SNRPD2 (Small Nuclear Ribonucleoprotein D2 Polypeptide) is a Protein Coding gene.	http://www.genecards.org/cgi-bin/carddisp.pl?gene=SNRPD2
APOBEC3F	Apolipoprotein B MRNA Editing Enzyme Catalytic Subunit 3F::Apolipoprotein B MRNA Editing Enzyme, Catalytic Polypeptide-Like 3F::Apolipoprotein B MRNA-Editing Enzyme Catalytic Polypeptide-Like 3F::A3F::Apolipoprotein B MRNA Editing Enzyme Catalytic Polypeptide Like 3F::Apolipoprotein B Editing Enzyme Catalytic Polypeptide-Like 3F::Apolipoprotein B MRNA Editing Enzyme Cytidine Deaminase::Induced Up…	HGNC: 17356	Entrez Gene: 200316	Ensembl: ENSG00000128394	OMIM: 608993	UniProtKB: Q8IUX4	Diseases associated with APOBEC3F include Hiv-1 and Ipex Syndrome.		GO annotations related to this gene include poly(A) RNA binding and hydrolase activity, acting on carbon-nitrogen (but not peptide) bonds, in cyclic amidines.	APOBEC/CMP_deaminase_Zn-bd::CMP_dCMP_Zn-bd::Cytidine_deaminase-like::APOBEC_N	This gene is a member of the cytidine deaminase gene family. It is one of seven related genes or pseudogenes found in a cluster, thought to result from gene duplication, on chromosome 22. Members of the cluster encode proteins that are structurally and functionally related to the C to U RNA-editing cytidine deaminase APOBEC1. It is thought that the proteins may be RNA editing enzymes and have rol…	APOBEC3F (Apolipoprotein B MRNA Editing Enzyme Catalytic Subunit 3F) is a Protein Coding gene.	http://www.genecards.org/cgi-bin/carddisp.pl?gene=APOBEC3F
PARP12	Poly(ADP-Ribose) Polymerase Family Member 12::ADP-Ribosyltransferase Diphtheria Toxin-Like 12::ZC3HDC1::ARTD12::Poly (ADP-Ribose) Polymerase Family, Member 12::Zinc Finger CCCH Domain-Containing Protein 1::Zinc Finger CCCH-Type Domain Containing 1::Zinc Finger CCCH Type Domain Containing 1::EC 2.4.2.30::MSTP109::PARP-12::MST109::ZC3H1	HGNC: 21919	Entrez Gene: 64761	Ensembl: ENSG00000059378	OMIM: 612481	UniProtKB: Q9H0J9			GO annotations related to this gene include poly(A) RNA binding and NAD+ ADP-ribosyltransferase activity.	Znf_CCCH::WWE-dom::Poly(ADP-ribose)pol_cat_dom		PARP12 (Poly(ADP-Ribose) Polymerase Family Member 12) is a Protein Coding gene.	http://www.genecards.org/cgi-bin/carddisp.pl?gene=PARP12
EMG1	EMG1 N1-Specific Pseudouridine Methyltransferase::18S RRNA (Pseudouridine(1248)-N1)-Methyltransferase::18S RRNA Psi1248 Methyltransferase::Ribosome Biogenesis Protein NEP1::C2F::18S RRNA (Pseudouridine-N1-)-Methyltransferase NEP1::EMG1 Nucleolar Protein Homolog (S. Cerevisiae)::EMG1 Nucleolar Protein Homolog::Essential For Mitotic Growth 1::Nucleolar Protein EMG1 Homolog::Nucleolar Essential Prot…	HGNC: 16912	Entrez Gene: 10436	Ensembl: ENSG00000126749	OMIM: 611531	UniProtKB: Q92979	Diseases associated with EMG1 include Bowen-Conradi Syndrome.	Among its related pathways are Gene Expression and rRNA processing.	GO annotations related to this gene include poly(A) RNA binding and methyltransferase activity.	Alpha/beta_knot_MTases::Rbsml_bgen_MeTrfase_EMG1/NEP1	This gene encodes an essential, conserved eukaryotic protein that methylates pseudouridine in 18S rRNA. The related protein in yeast is a component of the small subunit processome and is essential for biogenesis of the ribosomal 40S subunit. A mutation in this gene has been associated with Bowen-Conradi syndrome. Alternative splicing results in multiple transcript variants. [provided by RefSeq, F…	EMG1 (EMG1 N1-Specific Pseudouridine Methyltransferase) is a Protein Coding gene.	http://www.genecards.org/cgi-bin/carddisp.pl?gene=EMG1
AATF	Apoptosis Antagonizing Transcription Factor::Apoptosis-Antagonizing Transcription Factor::Rb-Binding Protein Che-1::CHE1::DED::CHE-1::BFR2	HGNC: 19235	Entrez Gene: 26574	Ensembl: ENSG00000275700	OMIM: 608463	UniProtKB: Q9NY61	Diseases associated with AATF include Chromosome 17Q12 Deletion Syndrome and Eastern Equine Encephalitis.	Among its related pathways are p75 NTR receptor-mediated signalling and Regulation of retinoblastoma protein.	GO annotations related to this gene include poly(A) RNA binding and protein domain specific binding.	AATF_C::AATF	The protein encoded by this gene was identified on the basis of its interaction with MAP3K12/DLK, a protein kinase known to be involved in the induction of cell apoptosis. This gene product contains a leucine zipper, which is a characteristic motif of transcription factors, and was shown to exhibit strong transactivation activity when fused to Gal4 DNA binding domain. Overexpression of this gene …	AATF (Apoptosis Antagonizing Transcription Factor) is a Protein Coding gene.	http://www.genecards.org/cgi-bin/carddisp.pl?gene=AATF
PTBP1	Polypyrimidine Tract Binding Protein 1::Heterogeneous Nuclear Ribonucleoprotein I::Polypyrimidine Tract Binding Protein (Heterogeneous Nuclear Ribonucleoprotein I)::57 KDa RNA-Binding Protein PPTB-1::HnRNP I::PTB::Heterogeneous Nuclear Ribonucleoprotein Polypeptide I::RNA-Binding Protein::HNRNP-I::HNRNPI::HNRPI::PTB-1::PTB-T::PTB2::PTB3::PTB4::PPTB	HGNC: 9583	Entrez Gene: 5725	Ensembl: ENSG00000011304	OMIM: 600693	UniProtKB: P26599	Diseases associated with PTBP1 include Human T-Cell Leukemia Virus Type 2 and Mouth Disease.	Among its related pathways are mRNA Splicing - Major Pathway and Gene Expression.	GO annotations related to this gene include nucleic acid binding and RNA binding.	RRM_dom::Nucleotide-bd_a/b_plait::HnRNP-L/PTB	This gene belongs to the subfamily of ubiquitously expressed heterogeneous nuclear ribonucleoproteins (hnRNPs). The hnRNPs are RNA-binding proteins and they complex with heterogeneous nuclear RNA (hnRNA). These proteins are associated with pre-mRNAs in the nucleus and appear to influence pre-mRNA processing and other aspects of mRNA metabolism and transport. While all of the hnRNPs are present in…	PTBP1 (Polypyrimidine Tract Binding Protein 1) is a Protein Coding gene.	http://www.genecards.org/cgi-bin/carddisp.pl?gene=PTBP1
MRPL39	Mitochondrial Ribosomal Protein L39::39S Ribosomal Protein L5, Mitochondrial::C21orf92::MRP-L39::MRP-L5::L39mt::MRPL5::RPML5::L5mt::MSTP003::PRED22::PRED66	HGNC: 14027	Entrez Gene: 54148	Ensembl: ENSG00000154719	OMIM: 611845	UniProtKB: Q9NYK5		Among its related pathways are Mitochondrial translation and Organelle biogenesis and maintenance.	GO annotations related to this gene include poly(A) RNA binding and nucleotide binding.	Thr/Ala-tRNA-synth_IIc_edit::Beta-grasp_dom::TGS-like	Mammalian mitochondrial ribosomal proteins are encoded by nuclear genes and help in protein synthesis within the mitochondrion. Mitochondrial ribosomes (mitoribosomes) consist of a small 28S subunit and a large 39S subunit. They have an estimated 75% protein to rRNA composition compared to prokaryotic ribosomes, where this ratio is reversed. Another difference between mammalian mitoribosomes and …	MRPL39 (Mitochondrial Ribosomal Protein L39) is a Protein Coding gene.	http://www.genecards.org/cgi-bin/carddisp.pl?gene=MRPL39
ZC3H7A	Zinc Finger CCCH-Type Containing 7A::Zinc Finger CCCH-Type Domain Containing 7::ZC3HDC7::ZC3H7::Zinc Finger CCCH Type Domain Containing 7::Zinc Finger CCCH-Type Containing 7::Zinc-Finger Protein AY163807::HSPC055	HGNC: 30959	Entrez Gene: 29066	Ensembl: ENSG00000122299		UniProtKB: Q8IWR0	Diseases associated with ZC3H7A include Endometrial Stromal Sarcoma.		GO annotations related to this gene include poly(A) RNA binding.	TPR-like_helical_dom::Znf_C2H2-like::Znf_CCCH		ZC3H7A (Zinc Finger CCCH-Type Containing 7A) is a Protein Coding gene.	http://www.genecards.org/cgi-bin/carddisp.pl?gene=ZC3H7A
ALDH6A1	Aldehyde Dehydrogenase 6 Family Member A1::Aldehyde Dehydrogenase 6 Family, Member A1::MMSDH::Mitochondrial Acylating Methylmalonate-Semialdehyde Dehydrogenase::Malonate-Semialdehyde Dehydrogenase [Acylating]::Aldehyde Dehydrogenase Family 6 Member A1::Malonate-Semialdehyde Dehydrogenase::Testicular Tissue Protein Li 122::EC 1.2.1.18::EC 1.2.1.27::MMSADHA	HGNC: 7179	Entrez Gene: 4329	Ensembl: ENSG00000119711	OMIM: 603178	UniProtKB: Q02252	Diseases associated with ALDH6A1 include Methylmalonate Semialdehyde Dehydrogenase Deficiency and Developmental Delay Due To Methylmalonate Semialdehyde Dehydrogenase Deficiency.	Among its related pathways are Carbon metabolism and Metabolism.	GO annotations related to this gene include poly(A) RNA binding and fatty-acyl-CoA binding.	Ald_DH_C::Ald_DH_N::Ald_DH/histidinol_DH::Aldehyde_DH_dom::Ald_DH_CS_CYS::MeMal-semiAld_DH	This gene encodes a member of the aldehyde dehydrogenase protein family. The encoded protein is a mitochondrial methylmalonate semialdehyde dehydrogenase that plays a role in the valine and pyrimidine catabolic pathways. This protein catalyzes the irreversible oxidative decarboxylation of malonate and methylmalonate semialdehydes to acetyl- and propionyl-CoA. Methylmalonate semialdehyde dehydroge…	ALDH6A1 (Aldehyde Dehydrogenase 6 Family Member A1) is a Protein Coding gene.	http://www.genecards.org/cgi-bin/carddisp.pl?gene=ALDH6A1
PABPC3	Poly(A) Binding Protein Cytoplasmic 3::Poly(A) Binding Protein, Cytoplasmic 3::Poly(A)-Binding Protein 3::Testis PABP::PABPL3::PABP-3::PABP3::Testis-Specific Poly(A)-Binding Protein (PABP)::Testis-Specific Poly(A)-Binding Protein 3::Testis-Specific Poly(A)-Binding Protein::Poly(A)-Binding Protein, Cytoplasmic 3::Poly(A)-Binding Protein-Like 3::TPABP	HGNC: 8556	Entrez Gene: 5042	Ensembl: ENSG00000151846	OMIM: 604680	UniProtKB: Q9H361		Among its related pathways are RNA transport and Deadenylation-dependent mRNA decay.	GO annotations related to this gene include nucleic acid binding and nucleotide binding.	RRM_dom::Nucleotide-bd_a/b_plait::PABP_HYD::PABP_1234	Messenger RNA stability and translation initiation are extensively under the control of poly(A)-binding proteins (PABP). See PABPC1 (MIM 604679) for background information.[supplied by OMIM, Jul 2002]	PABPC3 (Poly(A) Binding Protein Cytoplasmic 3) is a Protein Coding gene.	http://www.genecards.org/cgi-bin/carddisp.pl?gene=PABPC3
RC3H1	Ring Finger And CCCH-Type Domains 1::RING Finger And CCCH-Type Zinc Finger Domain-Containing Protein 1::RING Finger And C3H Zinc Finger Protein 1::RING Finger Protein 198::ROQUIN::RNF198::Ring Finger And CCCH-Type Zinc Finger Domains 1::Probable E3 Ubiquitin-Protein Ligase Roquin::KIAA2025 Protein::KIAA2025	HGNC: 29434	Entrez Gene: 149041	Ensembl: ENSG00000135870	OMIM: 609424	UniProtKB: Q5TC82			GO annotations related to this gene include poly(A) RNA binding and mRNA binding.	Znf_RING/FYVE/PHD::Znf_RING::Znf_RING_CS::Znf_CCCH::RC3H1	This gene encodes a protein containing RING-type and C3H1-type zinc finger motifs. The encoded protein recognizes and binds to a constitutive decay element (CDE) in the 3' UTR of mRNAs, leading to mRNA deadenylation and degradation. Alternative splicing results in multiple transcript variants. [provided by RefSeq, Jul 2014]	RC3H1 (Ring Finger And CCCH-Type Domains 1) is a Protein Coding gene.	http://www.genecards.org/cgi-bin/carddisp.pl?gene=RC3H1
CRKL	V-Crk Avian Sarcoma Virus CT10 Oncogene Homolog-Like	HGNC: 2363	Entrez Gene: 1399	Ensembl: ENSG00000099942	OMIM: 602007	UniProtKB: P46109	Diseases associated with CRKL include Chromosome 22Q11.2 Deletion Syndrome, Distal and Leukemia, Chronic Myeloid, Somatic.	Among its related pathways are Bacterial invasion of epithelial cells and Kit Receptor Signaling Pathway.	GO annotations related to this gene include poly(A) RNA binding and SH3/SH2 adaptor activity.	SH3_domain::SH2::SH3_2	This gene encodes a protein kinase containing SH2 and SH3 (src homology) domains which has been shown to activate the RAS and JUN kinase signaling pathways and transform fibroblasts in a RAS-dependent fashion. It is a substrate of the BCR-ABL tyrosine kinase, plays a role in fibroblast transformation by BCR-ABL, and may be oncogenic.[provided by RefSeq, Jan 2009]	CRKL (V-Crk Avian Sarcoma Virus CT10 Oncogene Homolog-Like) is a Protein Coding gene.	http://www.genecards.org/cgi-bin/carddisp.pl?gene=CRKL
EIF4ENIF1	Eukaryotic Translation Initiation Factor 4E Nuclear Import Factor 1::EIF4E Transporter::4E-T::EIF4E-Transporter::2610509L04Rik::Clast4	HGNC: 16687	Entrez Gene: 56478	Ensembl: ENSG00000184708	OMIM: 607445	UniProtKB: Q9NRA8	Diseases associated with EIF4ENIF1 include Erythromelalgia and Hemorrhagic Thrombocythemia.	Among its related pathways are Translational Control.	GO annotations related to this gene include poly(A) RNA binding and protein transporter activity.	eIF4E_binding	The protein encoded by this gene is a nucleocytoplasmic shuttle protein for the translation initiation factor eIF4E. This shuttle protein interacts with the importin alpha-beta complex to mediate nuclear import of eIF4E. It is predominantly cytoplasmic; its own nuclear import is regulated by a nuclear localization signal and nuclear export signals. Multiple transcript variants encoding different …	EIF4ENIF1 (Eukaryotic Translation Initiation Factor 4E Nuclear Import Factor 1) is a Protein Coding gene.	http://www.genecards.org/cgi-bin/carddisp.pl?gene=EIF4ENIF1
LAS1L	LAS1-Like, Ribosome Biogenesis Factor::Protein LAS1 Homolog::LAS1-Like (S. Cerevisiae)::Las1-Like::DJ475B7.2	HGNC: 25726	Entrez Gene: 81887	Ensembl: ENSG00000001497	OMIM: 300964	UniProtKB: Q9Y4W2	Diseases associated with LAS1L include Spinal Muscular Atrophy With Respiratory Distress Type 2.	Among its related pathways are Gene Expression and rRNA processing.	GO annotations related to this gene include poly(A) RNA binding.	Las1		LAS1L (LAS1-Like, Ribosome Biogenesis Factor) is a Protein Coding gene.	http://www.genecards.org/cgi-bin/carddisp.pl?gene=LAS1L
DHX16	DEAH-Box Helicase 16::DEAH (Asp-Glu-Ala-His) Box Polypeptide 16::DEAD/H (Asp-Glu-Ala-Asp/His) Box Polypeptide 16::ATP-Dependent RNA Helicase #3::DEAH-Box Protein 16::DDX16::DBP2::DEAD/H Box 16::RNA Helicase::EC 3.6.4.13::KIAA0577::EC 3.6.13::PRO2014::PRPF2::PRP8::Prp2	HGNC: 2739	Entrez Gene: 8449	Ensembl: ENSG00000204560	OMIM: 603405	UniProtKB: O60231		Among its related pathways are mRNA Splicing - Major Pathway and Gene Expression.	GO annotations related to this gene include nucleic acid binding and helicase activity.	P-loop_NTPase::DEAD/DEAH_box_helicase_dom::Helicase_ATP-bd::Helicase_C::DNA/RNA_helicase_DEAH_CS::Helicase-assoc_dom::DUF1605	DEAD box proteins, characterized by the conserved motif Asp-Glu-Ala-Asp (DEAD), are putative RNA helicases. They are implicated in a number of cellular processes involving alteration of RNA secondary structure such as translation initiation, nuclear and mitochondrial splicing, and ribosome and spliceosome assembly. Based on their distribution patterns, some members of this family are believed to …	DHX16 (DEAH-Box Helicase 16) is a Protein Coding gene.	http://www.genecards.org/cgi-bin/carddisp.pl?gene=DHX16
FRG1	FSHD Region Gene 1::FSHD Region Gene 1 Protein::Facioscapulohumeral Muscular Dystrophy Region Gene-1::FRG1A::FSG1	HGNC: 3954	Entrez Gene: 2483	Ensembl: ENSG00000109536	OMIM: 601278	UniProtKB: Q14331	Diseases associated with FRG1 include Facioscapulohumeral Muscular Dystrophy 1 and Suppurative Lymphadenitis.		GO annotations related to this gene include poly(A) RNA binding and actin filament binding.	FRG1::Actin_cross-linking	This gene maps to a location 100 kb centromeric of the repeat units on chromosome 4q35 which are deleted in facioscapulohumeral muscular dystrophy (FSHD). It is evolutionarily conserved and has related sequences on multiple human chromosomes but DNA sequence analysis did not reveal any homology to known genes. In vivo studies demonstrate the encoded protein is localized to the nucleolus. [provide…	FRG1 (FSHD Region Gene 1) is a Protein Coding gene.	http://www.genecards.org/cgi-bin/carddisp.pl?gene=FRG1
CCT4	Chaperonin Containing TCP1 Subunit 4::Chaperonin Containing TCP1, Subunit 4 (Delta)::Stimulator Of TAR RNA-Binding::TCP-1-Delta::CCT-DELTA::Cctd::SRB::Chaperonin Containing T-Complex Polypeptide 1, Delta Subunit	HGNC: 1617	Entrez Gene: 10575	Ensembl: ENSG00000115484	OMIM: 605142	UniProtKB: P50991		Among its related pathways are Cooperation of Prefoldin and TriC/CCT in actin and tubulin folding and G-protein activation.	GO annotations related to this gene include poly(A) RNA binding and unfolded protein binding.	Cpn60/TCP-1::GROEL-like_equatorial::GroEL-like_apical_dom::Chaperone_TCP-1::Chaperonin_TCP-1_CS::TCP-1-like_intermed::Chap_CCT_delta	The chaperonin containing TCP1 (MIM 186980) complex (CCT), also called the TCP1 ring complex, consists of 2 back-to-back rings, each containing 8 unique but homologous subunits, such as CCT4. CCT assists the folding of newly translated polypeptide substrates through multiple rounds of ATP-driven release and rebinding of partially folded intermediate forms. Substrates of CCT include the cytoskelet…	CCT4 (Chaperonin Containing TCP1 Subunit 4) is a Protein Coding gene.	http://www.genecards.org/cgi-bin/carddisp.pl?gene=CCT4
PARP1	Poly(ADP-Ribose) Polymerase 1::ADP-Ribosyltransferase (NAD+; Poly (ADP-Ribose) Polymerase)::ADP-Ribosyltransferase Diphtheria Toxin-Like 1::Poly (ADP-Ribose) Polymerase Family, Member 1::NAD(+) ADP-Ribosyltransferase 1::Poly[ADP-Ribose] Synthase 1::EC 2.4.2.30::63::ADPRT 1::PARP-1::ADPRT::ARTD1::PPOL::Poly (ADP-Ribose) Polymerase 1::ADP-Ribosyltransferase NAD(+)::Poly(ADP-Ribosyl)Transferase::Pol…	HGNC: 270	Entrez Gene: 142	Ensembl: ENSG00000143799	OMIM: 173870	UniProtKB: P09874	Diseases associated with PARP1 include Diphtheria and Diabetic Polyneuropathy.	Among its related pathways are Transcription-Coupled Nucleotide Excision Repair (TC-NER) and AIF Pathway.	GO annotations related to this gene include poly(A) RNA binding and protein kinase binding.	BRCT_dom::Znf_PARP::PADR1::WGR_domain::PARP::Poly(ADP-ribose)pol_reg_dom::Poly(ADP-ribose)pol_cat_dom	This gene encodes a chromatin-associated enzyme, poly(ADP-ribosyl)transferase, which modifies various nuclear proteins by poly(ADP-ribosyl)ation. The modification is dependent on DNA and is involved in the regulation of various important cellular processes such as differentiation, proliferation, and tumor transformation and also in the regulation of the molecular events involved in the recovery o…	PARP1 (Poly(ADP-Ribose) Polymerase 1) is a Protein Coding gene.	http://www.genecards.org/cgi-bin/carddisp.pl?gene=PARP1
HNRNPU	Heterogeneous Nuclear Ribonucleoprotein U (Scaffold Attachment Factor A)::HNRNPU Antisense RNA 1::HnRNP U::HNRPU::SAF-A::U21.1::Pp120::SAFA::HNRNPU Antisense RNA 1 (Non-Protein Coding)::Chromosome 1 Open Reading Frame 199::Scaffold Attachment Factor A::Non-Protein Coding RNA 201::P120 Nuclear Protein::HNRNPU-AS1::P120	HGNC: 5048	Entrez Gene: 3192	Ensembl: ENSG00000153187	OMIM: 602869	UniProtKB: Q00839	Diseases associated with HNRNPU include Diffuse Gastric Cancer.	Among its related pathways are mRNA Splicing - Major Pathway and Gene Expression.	GO annotations related to this gene include poly(A) RNA binding and kinase activity.	P-loop_NTPase::SAP_dom::ConA-like_dom::B30.2/SPRY::SPRY_dom::hnRNP_U	This gene belongs to the subfamily of ubiquitously expressed heterogeneous nuclear ribonucleoproteins (hnRNPs). The hnRNPs are RNA binding proteins and they form complexes with heterogeneous nuclear RNA (hnRNA). These proteins are associated with pre-mRNAs in the nucleus and appear to influence pre-mRNA processing and other aspects of mRNA metabolism and transport. While all of the hnRNPs are pre…	HNRNPU (Heterogeneous Nuclear Ribonucleoprotein U (Scaffold Attachment Factor A)) is a Protein Coding gene.	http://www.genecards.org/cgi-bin/carddisp.pl?gene=HNRNPU
SF3A3	Splicing Factor 3a Subunit 3::Splicing Factor 3a, Subunit 3, 60kDa::Splicing Factor 3a, Subunit 3, 60kD::Spliceosome-Associated Protein 61::SAP 61::SF3a60::SAP61::Pre-MRNA Splicing Factor SF3a (60kD)::Spliceosome Associated Protein 61::PRPF9::PRP9	HGNC: 10767	Entrez Gene: 10946	Ensembl: ENSG00000183431	OMIM: 605596	UniProtKB: Q12874		Among its related pathways are mRNA Splicing - Major Pathway and Gene Expression.	GO annotations related to this gene include nucleic acid binding and poly(A) RNA binding.	Znf_C2H2-like::Znf_C2H2_matrin::SF3A3::SF3a60_bindingd::SF3A3_dom::DUF3449	This gene encodes subunit 3 of the splicing factor 3a protein complex. The splicing factor 3a heterotrimer includes subunits 1, 2 and 3 and is necessary for the in vitro conversion of 15S U2 snRNP into an active 17S particle that performs pre-mRNA splicing. Subunit 3 interacts with subunit 1 through its amino-terminus while the zinc finger domain of subunit 3 plays a role in its binding to the 15…	SF3A3 (Splicing Factor 3a Subunit 3) is a Protein Coding gene.	http://www.genecards.org/cgi-bin/carddisp.pl?gene=SF3A3
EZR	Ezrin::Villin 2 (Ezrin)::Cytovillin 2::Villin-2::VIL2::P81::Epididymis Secretory Protein Li 105::Cytovillin::HEL-S-105::CVIL::CVL	HGNC: 12691	Entrez Gene: 7430	Ensembl: ENSG00000092820	OMIM: 123900	UniProtKB: P15311	Diseases associated with EZR include Vaginal Disease and Inflammatory Mfh.	Among its related pathways are Regulation of CFTR activity (norm and CF) and Transcription Androgen Receptor nuclear signaling.	GO annotations related to this gene include poly(A) RNA binding and protein domain specific binding.	PH_dom-like::FERM/acyl-CoA-bd_prot_3-hlx::Ubiquitin-rel_dom::FERM_central::FERM_PH-like_C::Ez/rad/moesin-like::Band_41_domain::FERM_N::FERM_CS::FERM_domain::Moesin_tail::ERM::ERM_C_dom	The cytoplasmic peripheral membrane protein encoded by this gene functions as a protein-tyrosine kinase substrate in microvilli. As a member of the ERM protein family, this protein serves as an intermediate between the plasma membrane and the actin cytoskeleton. This protein plays a key role in cell surface structure adhesion, migration and organization, and it has been implicated in various huma…	EZR (Ezrin) is a Protein Coding gene.	http://www.genecards.org/cgi-bin/carddisp.pl?gene=EZR
CCT6A	Chaperonin Containing TCP1 Subunit 6A::Chaperonin Containing TCP1, Subunit 6A (Zeta 1)::Acute Morphine Dependence-Related Protein 2::CCT-Zeta-1::TCP-1-Zeta::TCP20::Cctz::CCT6::HTR3::Acute Morphine Dependence Related Protein 2::Amino Acid Transport Defect-Complementing::Chaperonin Containing T-Complex Subunit 6::T-Complex Protein 1, Zeta Subunit::Histidine Transport Regulator 3::CCT-Zeta::MoDP-2::…	HGNC: 1620	Entrez Gene: 908	Ensembl: ENSG00000146731	OMIM: 104613	UniProtKB: P40227		Among its related pathways are Cooperation of Prefoldin and TriC/CCT in actin and tubulin folding and G-protein activation.	GO annotations related to this gene include poly(A) RNA binding and unfolded protein binding.	Cpn60/TCP-1::GROEL-like_equatorial::GroEL-like_apical_dom::Chaperone_TCP-1::Chaperonin_TCP-1_CS::TCP-1-like_intermed::Chap_CCT_zeta	The protein encoded by this gene is a molecular chaperone that is a member of the chaperonin containing TCP1 complex (CCT), also known as the TCP1 ring complex (TRiC). This complex consists of two identical stacked rings, each containing eight different proteins. Unfolded polypeptides enter the central cavity of the complex and are folded in an ATP-dependent manner. The complex folds various prot…	CCT6A (Chaperonin Containing TCP1 Subunit 6A) is a Protein Coding gene.	http://www.genecards.org/cgi-bin/carddisp.pl?gene=CCT6A
EEF1G	Eukaryotic Translation Elongation Factor 1 Gamma::EEF-1B Gamma::EF-1-Gamma::EF1G::Translation Elongation Factor EEF-1 Gamma Chain::Pancreatic Tumor-Related Protein::PRO1608::GIG35	HGNC: 3213	Entrez Gene: 1937	Ensembl: ENSG00000254772	OMIM: 130593	UniProtKB: P26641		Among its related pathways are Gene Expression and Viral mRNA Translation.	GO annotations related to this gene include translation elongation factor activity.	Thioredoxin-like_fold::GST_C::Glutathione-S-Trfase_C-like::Glutathione_S-Trfase_N::Transl_elong_EF1_G_con	This gene encodes a subunit of the elongation factor-1 complex, which is responsible for the enzymatic delivery of aminoacyl tRNAs to the ribosome. This subunit contains an N-terminal glutathione transferase domain, which may be involved in regulating the assembly of multisubunit complexes containing this elongation factor and aminoacyl-tRNA synthetases. [provided by RefSeq, Jul 2008]	EEF1G (Eukaryotic Translation Elongation Factor 1 Gamma) is a Protein Coding gene.	http://www.genecards.org/cgi-bin/carddisp.pl?gene=EEF1G
RPUSD3	RNA Pseudouridylate Synthase Domain Containing 3	HGNC: 28437	Entrez Gene: 285367	Ensembl: ENSG00000156990		UniProtKB: Q6P087			GO annotations related to this gene include poly(A) RNA binding and pseudouridine synthase activity.	PsdUridine_synth_cat_dom::PsdUridine_synth_RsuA/RluD		RPUSD3 (RNA Pseudouridylate Synthase Domain Containing 3) is a Protein Coding gene.	http://www.genecards.org/cgi-bin/carddisp.pl?gene=RPUSD3
SERPINH1	Serpin Family H Member 1::Serpin Peptidase Inhibitor, Clade H (Heat Shock Protein 47), Member 1, (Collagen Binding Protein 1)::Serine (Or Cysteine) Proteinase Inhibitor, Clade H (Heat Shock Protein 47), Member 1, (Collagen Binding Protein 1)::Cell Proliferation-Inducing Gene 14 Protein::Rheumatoid Arthritis-Related Antigen RA-A47::Arsenic-Transactivated Protein 3::Collagen Binding Protein 1::47 K…	HGNC: 1546	Entrez Gene: 871	Ensembl: ENSG00000149257	OMIM: 600943	UniProtKB: P50454	Diseases associated with SERPINH1 include Osteogenesis Imperfecta, Type X and Preterm Premature Rupture Of The Membranes.	Among its related pathways are Endochondral Ossification and Degradation of the extracellular matrix.	GO annotations related to this gene include poly(A) RNA binding and serine-type endopeptidase inhibitor activity.	Serpin_CS::Serpin_fam::Serpin_dom	This gene encodes a member of the serpin superfamily of serine proteinase inhibitors. The encoded protein is localized to the endoplasmic reticulum and plays a role in collagen biosynthesis as a collagen-specific molecular chaperone. Autoantibodies to the encoded protein have been found in patients with rheumatoid arthritis. Expression of this gene may be a marker for cancer, and nucleotide polym…	SERPINH1 (Serpin Family H Member 1) is a Protein Coding gene.	http://www.genecards.org/cgi-bin/carddisp.pl?gene=SERPINH1
GPX4	Glutathione Peroxidase 4::Phospholipid Hydroperoxidase::EC 1.11.1.12::63::GSHPx-4::GPx-4::PHGPx::Glutathione Peroxidase 4 (Phospholipid Hydroperoxidase)::Sperm Nucleus Glutathione Peroxidase::EC 1.11.13::SnPHGPx::SnGPx::MCSP::SMDS	HGNC: 4556	Entrez Gene: 2879	Ensembl: ENSG00000167468	OMIM: 138322	UniProtKB: P36969	Diseases associated with GPX4 include Spondylometaphyseal Dysplasia Sedaghatian Type and Steatitis.	Among its related pathways are Arachidonic acid metabolism and Glutathione metabolism.	GO annotations related to this gene include glutathione peroxidase activity and glutathione binding.	Thioredoxin-like_fold::GPX_CS::GPX_AS::Glutathione_peroxidase	This gene encodes a member of the glutathione peroxidase protein family. Glutathione peroxidase catalyzes the reduction of hydrogen peroxide, organic hydroperoxide, and lipid peroxides by reduced glutathione and functions in the protection of cells against oxidative damage. Human plasma glutathione peroxidase has been shown to be a selenium-containing enzyme and the UGA codon is translated into a…	GPX4 (Glutathione Peroxidase 4) is a Protein Coding gene.	http://www.genecards.org/cgi-bin/carddisp.pl?gene=GPX4
EIF4E	Eukaryotic Translation Initiation Factor 4E::MRNA Cap-Binding Protein::EIF-4F 25 KDa Subunit::EIF4EL1::EIF-4E::EIF4F::Eukaryotic Translation Initiation Factor 4E-Like 1::AUTS19::EIF4E1::EIF4E::CBP	HGNC: 3287	Entrez Gene: 1977	Ensembl: ENSG00000151247	OMIM: 133440	UniProtKB: P06730	Diseases associated with EIF4E include Autism 19 and Skin Squamous Cell Carcinoma.	Among its related pathways are Gene Expression and Activation of the mRNA upon binding of the cap-binding complex and eIFs, and subsequent binding to 43S.	GO annotations related to this gene include poly(A) RNA binding and translation initiation factor activity.	TIF_eIF4e-like::TIF_eIF_4E::TIF_eIF_4E_CS	The protein encoded by this gene is a component of the eukaryotic translation initiation factor 4F complex, which recognizes the 7-methylguanosine cap structure at the 5' end of messenger RNAs. The encoded protein aids in translation initiation by recruiting ribosomes to the 5'-cap structure. Association of this protein with the 4F complex is the rate-limiting step in translation initiation. This…	EIF4E (Eukaryotic Translation Initiation Factor 4E) is a Protein Coding gene.	http://www.genecards.org/cgi-bin/carddisp.pl?gene=EIF4E
DSP	Desmoplakin::250/210 KDa Paraneoplastic Pemphigus Antigen::DP::Desmoplakin (DPI, DPII)::DCWHKTA	HGNC: 3052	Entrez Gene: 1832	Ensembl: ENSG00000096696	OMIM: 125647	UniProtKB: P15924	Diseases associated with DSP include Cardiomyopathy, Dilated, With Woolly Hair And Keratoderma and Epidermolysis Bullosa, Lethal Acantholytic.	Among its related pathways are ERK Signaling and Apoptotic cleavage of cellular proteins.	GO annotations related to this gene include poly(A) RNA binding and structural constituent of cytoskeleton.	Spectrin/alpha-actinin::Desmoplakin::Plectin_repeat	This gene encodes a protein that anchors intermediate filaments to desmosomal plaques and forms an obligate component of functional desmosomes. Mutations in this gene are the cause of several cardiomyopathies and keratodermas, including skin fragility-woolly hair syndrome. Alternative splicing results in multiple transcript variants. [provided by RefSeq, Jan 2016]	DSP (Desmoplakin) is a Protein Coding gene.	http://www.genecards.org/cgi-bin/carddisp.pl?gene=DSP
FAM103A1	Family With Sequence Similarity 103 Member A1::Family With Sequence Similarity 103, Member A1::Protein FAM103A1::C15orf18::RAM::RNMT-Activating Mini Protein::HsT19360	HGNC: 31022	Entrez Gene: 83640	Ensembl: ENSG00000169612	OMIM: 614547	UniProtKB: Q9BTL3	Diseases associated with FAM103A1 include Griscelli Syndrome, Type 2.		GO annotations related to this gene include poly(A) RNA binding and RNA binding.	RAM		FAM103A1 (Family With Sequence Similarity 103 Member A1) is a Protein Coding gene.	http://www.genecards.org/cgi-bin/carddisp.pl?gene=FAM103A1
RP9	Retinitis Pigmentosa 9 (Autosomal Dominant)::Pim-1 Kinase Associated Protein::Pim-1-Associated Protein::PAP-1::PAP1	HGNC: 10288	Entrez Gene: 6100	Ensembl: ENSG00000164610	OMIM: 607331	UniProtKB: Q8TA86	Diseases associated with RP9 include Retinitis Pigmentosa 9 and Rp9-Related Retinitis Pigmentosa.	Among its related pathways are mRNA Splicing - Major Pathway.	GO annotations related to this gene include nucleic acid binding and poly(A) RNA binding.	Znf_CCHC	The protein encoded by this gene can be bound and phosphorylated by the protooncogene PIM1 product, a serine/threonine protein kinase . This protein localizes in nuclear speckles containing the splicing factors, and has a role in pre-mRNA splicing. CBF1-interacting protein (CIR), a corepressor of CBF1, can also bind to this protein and effects alternative splicing. Mutations in this gene result i…	RP9 (Retinitis Pigmentosa 9 (Autosomal Dominant)) is a Protein Coding gene.	http://www.genecards.org/cgi-bin/carddisp.pl?gene=RP9
ARL6IP4	ADP Ribosylation Factor Like GTPase 6 Interacting Protein 4::ADP-Ribosylation-Like Factor 6 Interacting Protein 4::ADP-Ribosylation Factor-Like 6 Interacting Protein 4::ARL-6-Interacting Protein 4::Splicing Factor SRrp37::SRp25 Nuclear Protein::HSVI-Binding Protein::HSP-975::Aip-4::SR-15::SR-25::SRp25::ADP-Ribosylation Factor Like GTPase 6 Interacting Protein 4::ADP-Ribosylation Factor GTPase 6 I…	HGNC: 18076	Entrez Gene: 51329	Ensembl: ENSG00000182196	OMIM: 607668	UniProtKB: Q66PJ3			GO annotations related to this gene include poly(A) RNA binding.	Nucl_RNA-splicing_assoc_SR-25		ARL6IP4 (ADP Ribosylation Factor Like GTPase 6 Interacting Protein 4) is a Protein Coding gene.	http://www.genecards.org/cgi-bin/carddisp.pl?gene=ARL6IP4
WDR6	WD Repeat Domain 6	HGNC: 12758	Entrez Gene: 11180	Ensembl: ENSG00000178252	OMIM: 606031	UniProtKB: Q9NNW5			GO annotations related to this gene include poly(A) RNA binding and insulin receptor substrate binding.	WD40_repeat::WD40_repeat_dom::WD40/YVTN_repeat-like_dom::Gal_Oxase/kelch_b-propeller	This gene encodes a member of the WD repeat protein family. WD repeats are minimally conserved regions of approximately 40 amino acids typically bracketed by gly-his and trp-asp (GH-WD), which may facilitate formation of heterotrimeric or multiprotein complexes. The encoded protein interacts with serine/threonine kinase 11, and is implicated in cell growth arrest. Alternative splicing results in …	WDR6 (WD Repeat Domain 6) is a Protein Coding gene.	http://www.genecards.org/cgi-bin/carddisp.pl?gene=WDR6
YARS2	Tyrosyl-TRNA Synthetase 2::Tyrosyl-TRNA Synthetase 2, Mitochondrial::EC 6.1.1.1::63::TYRRS::Tyrosine TRNA Ligase 2, Mitochondrial::Tyrosyl-TRNA Synthetase::Tyrosine TRNA Ligase 2::Mitochondrial::MT-TYRRS::CGI-04::MLASA2	HGNC: 24249	Entrez Gene: 51067	Ensembl: ENSG00000139131	OMIM: 610957	UniProtKB: Q9Y2Z4	Diseases associated with YARS2 include Myopathy, Lactic Acidosis, And Sideroblastic Anemia 2 and Mitochondrial Myopathy And Sideroblastic Anemia 1.	Among its related pathways are Gene Expression and tRNA Aminoacylation.	GO annotations related to this gene include poly(A) RNA binding and nucleotide binding.	Rossmann-like_a/b/a_fold::aa-tRNA-synth_I_CS::S4_RNA-bd::aa-tRNA-synth_Ic::Tyr-tRNA-ligase::Tyr-tRNA-ligase_bac-type	This gene encodes a mitochondrial protein that catalyzes the attachment of tyrosine to tRNA(Tyr). Mutations in this gene are associated with myopathy with lactic acidosis and sideroblastic anemia type 2 (MLASA2). [provided by RefSeq, Jan 2011]	YARS2 (Tyrosyl-TRNA Synthetase 2) is a Protein Coding gene.	http://www.genecards.org/cgi-bin/carddisp.pl?gene=YARS2
TUBB	Tubulin Beta Class I::Tubulin, Beta Polypeptide::Tubulin, Beta Class I::Tubulin Beta-5 Chain::TUBB5::Class I Beta-Tubulin::Tubulin Beta-1 Chain::Beta Ib Tubulin::Beta1-Tubulin::Tubulin, Beta::OK/SW-Cl.56::CDCBM6::CSCSC1::TUBB1::M40	HGNC: 20778	Entrez Gene: 203068	Ensembl: ENSG00000196230	OMIM: 191130	UniProtKB: P07437	Diseases associated with TUBB include Cortical Dysplasia, Complex, With Other Brain Malformations 6 and Multiple Benign Circumferential Skin Creases On Limbs.	Among its related pathways are Regulation of CFTR activity (norm and CF) and Regulation of PLK1 Activity at G2/M Transition.	GO annotations related to this gene include GTP binding and structural molecule activity.	Tubulin_FtsZ_GTPase::Tubulin::Tubulin_C::Tubulin/FtsZ_2-layer-sand-dom::Tub_FtsZ_C::Tubulin_CS::Beta_tubulin::Beta-tubulin_BS	This gene encodes a beta tubulin protein. This protein forms a dimer with alpha tubulin and acts as a structural component of microtubules. Mutations in this gene cause cortical dysplasia, complex, with other brain malformations 6. Alternative splicing results in multiple splice variants. There are multiple pseudogenes for this gene on chromosomes 1, 6, 7, 8, 9, and 13. [provided by RefSeq, Jun 2…	TUBB (Tubulin Beta Class I) is a Protein Coding gene.	http://www.genecards.org/cgi-bin/carddisp.pl?gene=TUBB
TNRC6A	Trinucleotide Repeat Containing 6A::Glycine-Tryptophan Protein Of 182 KDa::EMSY Interactor Protein::CAG Repeat Protein 26::GW182 Autoantigen::CAGH26::TNRC6::Trinucleotide Repeat Containing 6::Protein GW1::KIAA1460::GW182::EDIE::GW1	HGNC: 11969	Entrez Gene: 27327	Ensembl: ENSG00000090905	OMIM: 610739	UniProtKB: Q8NDV7		Among its related pathways are Gene Expression and PI3K events in ERBB4 signaling.	GO annotations related to this gene include nucleic acid binding and nucleotide binding.	RRM_dom::Nucleotide-bd_a/b_plait::TNRC6_PABC-bd::Argonaute_hook_dom	This gene encodes a member of the trinucleotide repeat containing 6 protein family. The protein functions in post-transcriptional gene silencing through the RNA interference (RNAi) and microRNA pathways. The protein associates with messenger RNAs and Argonaute proteins in cytoplasmic bodies known as GW-bodies or P-bodies. Inhibiting expression of this gene delocalizes other GW-body proteins and i…	TNRC6A (Trinucleotide Repeat Containing 6A) is a Protein Coding gene.	http://www.genecards.org/cgi-bin/carddisp.pl?gene=TNRC6A
RPS13	Ribosomal Protein S13::40S Ribosomal Protein S13::S13	HGNC: 10386	Entrez Gene: 6207	Ensembl: ENSG00000110700	OMIM: 180476	UniProtKB: P62277	Diseases associated with RPS13 include Malignant Giant Cell Tumor and Giant Axonal Neuropathy.	Among its related pathways are Viral mRNA Translation and Influenza Viral RNA Transcription and Replication.	GO annotations related to this gene include poly(A) RNA binding and mRNA binding.	S15_NS1_RNA-bd::Ribosomal_S15::Ribosomal_S15P::Ribosomal_S13/S15_N	Ribosomes, the organelles that catalyze protein synthesis, consist of a small 40S subunit and a large 60S subunit. Together these subunits are composed of 4 RNA species and approximately 80 structurally distinct proteins. This gene encodes a ribosomal protein that is a component of the 40S subunit. The protein belongs to the S15P family of ribosomal proteins. It is located in the cytoplasm. The p…	RPS13 (Ribosomal Protein S13) is a Protein Coding gene.	http://www.genecards.org/cgi-bin/carddisp.pl?gene=RPS13
DHX57	DEAH-Box Helicase 57::DEAH (Asp-Glu-Ala-Asp/His) Box Polypeptide 57::DEAH Box Protein 57::DEAH-Box RNA/DNA Helicase AAM73547::EC 3.6.4.13::EC 3.6.13::DDX57	HGNC: 20086	Entrez Gene: 90957	Ensembl: ENSG00000163214		UniProtKB: Q6P158			GO annotations related to this gene include nucleic acid binding and helicase activity.	P-loop_NTPase::UBA-like::DEAD/DEAH_box_helicase_dom::Helicase_ATP-bd::Helicase_C::DNA/RNA_helicase_DEAH_CS::UBA::Znf_CCCH::Helicase-assoc_dom::DUF1605::RWD-domain		DHX57 (DEAH-Box Helicase 57) is a Protein Coding gene.	http://www.genecards.org/cgi-bin/carddisp.pl?gene=DHX57
TXN	Thioredoxin::Surface-Associated Sulphydryl Protein::ATL-Derived Factor::SASP::TRX1::TRDX::ADF::TRX::Testicular Tissue Protein Li 199::Thioredoxin Delta 3::TXN Delta 3	HGNC: 12435	Entrez Gene: 7295	Ensembl: ENSG00000136810	OMIM: 187700	UniProtKB: P10599	Diseases associated with TXN include Adult T-Cell Leukemia and Breast Mucinous Carcinoma.	Among its related pathways are Purine metabolism and Glucose / Energy Metabolism.	GO annotations related to this gene include poly(A) RNA binding and oxidoreductase activity, acting on a sulfur group of donors, disulfide as acceptor.	Thioredoxin-like_fold::Thioredoxin_domain::Thioredoxin_CS::Thioredoxin	The protein encoded by this gene acts as a homodimer and is involved in many redox reactions. The encoded protein is active in the reversible S-nitrosylation of cysteines in certain proteins, which is part of the response to intracellular nitric oxide. This protein is found in the cytoplasm. Two transcript variants encoding different isoforms have been found for this gene. [provided by RefSeq, Oc…	TXN (Thioredoxin) is a Protein Coding gene.	http://www.genecards.org/cgi-bin/carddisp.pl?gene=TXN
DHX29	DEAH-Box Helicase 29::DEAH (Asp-Glu-Ala-His) Box Polypeptide 29::DEAD/H (Asp-Glu-Ala-Asp/His) Box Polypeptide 29::Nucleic Acid Helicase DDXx::DEAH Box Protein 29::DDX29::EC 3.6.4.13::EC 3.6.13	HGNC: 15815	Entrez Gene: 54505	Ensembl: ENSG00000067248	OMIM: 612720	UniProtKB: Q7Z478		Among its related pathways are Translational Control and Chromatin Regulation / Acetylation.	GO annotations related to this gene include nucleic acid binding and helicase activity.	P-loop_NTPase::DEAD/DEAH_box_helicase_dom::Helicase_ATP-bd::Helicase_C::DNA/RNA_helicase_DEAH_CS::Helicase-assoc_dom::DUF1605		DHX29 (DEAH-Box Helicase 29) is a Protein Coding gene.	http://www.genecards.org/cgi-bin/carddisp.pl?gene=DHX29
DUS3L	Dihydrouridine Synthase 3 Like::Dihydrouridine Synthase 3-Like::Dihydrouridine Synthase 3-Like (S. Cerevisiae)::TRNA-Dihydrouridine Synthase 3-Like::EC 1.3.1.-::DUS3	HGNC: 26920	Entrez Gene: 56931	Ensembl: ENSG00000141994		UniProtKB: Q96G46			GO annotations related to this gene include poly(A) RNA binding and tRNA dihydrouridine synthase activity.	Aldolase_TIM::Znf_CCCH::tRNA_hU_synthase::tRNA_hU_synthase_CS		DUS3L (Dihydrouridine Synthase 3 Like) is a Protein Coding gene.	http://www.genecards.org/cgi-bin/carddisp.pl?gene=DUS3L
SNRPG	Small Nuclear Ribonucleoprotein Polypeptide G::Sm Protein G::SnRNP-G::Sm-G::SMG::PBSCG	HGNC: 11163	Entrez Gene: 6637	Ensembl: ENSG00000143977	OMIM: 603542	UniProtKB: P62308		Among its related pathways are mRNA Splicing - Major Pathway and RNA Polymerase II Transcription Termination.	GO annotations related to this gene include poly(A) RNA binding.	LSM_dom::LSM_dom_euk/arc::Lsm7/snRNP-G	The protein encoded by this gene is a component of the U1, U2, U4, and U5 small nuclear ribonucleoprotein complexes, precursors of the spliceosome. The encoded protein may also be a part of the U7 small nuclear ribonucleoprotein complex, which participates in the processing of the 3' end of histone transcripts. Several transcript variants encoding different isoforms have been found for this gene.…	SNRPG (Small Nuclear Ribonucleoprotein Polypeptide G) is a Protein Coding gene.	http://www.genecards.org/cgi-bin/carddisp.pl?gene=SNRPG
HEXIM1	Hexamethylene Bis-Acetamide Inducible 1::Hexamethylene Bis-Acetamide-Inducible Protein 1::Estrogen Down-Regulated Gene 1 Protein::Cardiac Lineage Protein 1::Menage A Quatre Protein 1::CLP1::EDG1::HIS1::MAQ1::Hexamethylene-Bis-Acetamide-Inducible Transcript 1::Hexamethylene Bisacetamide-Inducible Protein::Hexamthylene Bis-Acetamide Inducible 1::Menage A Quatre 1::HMBA-Inducible	HGNC: 24953	Entrez Gene: 10614	Ensembl: ENSG00000186834	OMIM: 607328	UniProtKB: O94992		Among its related pathways are Chromatin Regulation / Acetylation.	GO annotations related to this gene include cyclin-dependent protein serine/threonine kinase inhibitor activity and snRNA binding.	HEXIM	Expression of this gene is induced by hexamethylene-bis-acetamide in vascular smooth muscle cells. This gene has no introns. [provided by RefSeq, Jul 2008]	HEXIM1 (Hexamethylene Bis-Acetamide Inducible 1) is a Protein Coding gene.	http://www.genecards.org/cgi-bin/carddisp.pl?gene=HEXIM1
CCDC47	Coiled-Coil Domain Containing 47::MSTP041::GK001	HGNC: 24856	Entrez Gene: 57003	Ensembl: ENSG00000108588		UniProtKB: Q96A33			GO annotations related to this gene include poly(A) RNA binding and calcium ion binding.	DUF1682		CCDC47 (Coiled-Coil Domain Containing 47) is a Protein Coding gene.	http://www.genecards.org/cgi-bin/carddisp.pl?gene=CCDC47
EIF4A2	Eukaryotic Translation Initiation Factor 4A2::ATP-Dependent RNA Helicase EIF4A-2::EIF-4A-II::EIF4A-II::EIF4F::DDX2B::Eukaryotic Translation Initiation Factor 4A, Isoform 2::EC 3.6.4.13::EC 3.6.13::BM-010::EIF4A	HGNC: 3284	Entrez Gene: 1974	Ensembl: ENSG00000156976	OMIM: 601102	UniProtKB: Q14240		Among its related pathways are Gene Expression and Activation of the mRNA upon binding of the cap-binding complex and eIFs, and subsequent binding to 43S.	GO annotations related to this gene include nucleic acid binding and hydrolase activity.	P-loop_NTPase::DEAD/DEAH_box_helicase_dom::Helicase_ATP-bd::Helicase_C::RNA-helicase_DEAD-box_CS::RNA_helicase_DEAD_Q_motif::EIF4A1/2		EIF4A2 (Eukaryotic Translation Initiation Factor 4A2) is a Protein Coding gene.	http://www.genecards.org/cgi-bin/carddisp.pl?gene=EIF4A2
RPL23	Ribosomal Protein L23::60S Ribosomal Protein L17::Ribosomal Protein L17::RpL17::L23	HGNC: 10316	Entrez Gene: 9349	Ensembl: ENSG00000125691	OMIM: 603662	UniProtKB: P62829		Among its related pathways are Viral mRNA Translation and Influenza Viral RNA Transcription and Replication.	GO annotations related to this gene include poly(A) RNA binding and structural constituent of ribosome.	Ribosomal_L14b/L23e::Ribosomal_L14_dom::Ribosomal_L14_CS	Ribosomes, the organelles that catalyze protein synthesis, consist of a small 40S subunit and a large 60S subunit. Together these subunits are composed of 4 RNA species and approximately 80 structurally distinct proteins. This gene encodes a ribosomal protein that is a component of the 60S subunit. The protein belongs to the L14P family of ribosomal proteins. It is located in the cytoplasm. This …	RPL23 (Ribosomal Protein L23) is a Protein Coding gene.	http://www.genecards.org/cgi-bin/carddisp.pl?gene=RPL23
MKRN2	Makorin Ring Finger Protein 2::RING Finger Protein 62::RNF62::Makorin RING Zinc-Finger Protein 2::EC 6.3.2.-::HSPC070	HGNC: 7113	Entrez Gene: 23609	Ensembl: ENSG00000075975	OMIM: 608426	UniProtKB: Q9H000			GO annotations related to this gene include poly(A) RNA binding and ligase activity.	Znf_RING/FYVE/PHD::Znf_RING::Znf_RING_CS::Znf_C3HC4_RING-type::Znf_CCCH::Makorin_2	This gene encodes a probable E3 ubiquitin ligase containing several zinc finger domains, that is a member of the makorin RING zinc-finger protein family. This gene overlaps the v-raf-1 murine leukemia viral oncogene homolog 1 (RAF1) gene in an antisense orientation and may have a co-regulatory function with RAF1. Alternative splicing results in multiple transcript variants. [provided by RefSeq, N…	MKRN2 (Makorin Ring Finger Protein 2) is a Protein Coding gene.	http://www.genecards.org/cgi-bin/carddisp.pl?gene=MKRN2
CSTF1	Cleavage Stimulation Factor Subunit 1::Cleavage Stimulation Factor, 3 Pre-RNA, Subunit 1::Cleavage Stimulation Factor, 3 Pre-RNA, Subunit 1, 50kD::Cleavage Stimulation Factor 50 KDa Subunit::CF-1 50 KDa Subunit::CSTF 50 KDa Subunit::CstF-50::Cleavage Stimulation Factor, 3 Pre-RNA, Subunit 1, 50kDa::CstFp50	HGNC: 2483	Entrez Gene: 1477	Ensembl: ENSG00000101138	OMIM: 600369	UniProtKB: Q05048		Among its related pathways are mRNA Splicing - Major Pathway and Gene Expression.	GO annotations related to this gene include poly(A) RNA binding and RNA binding.	WD40_repeat_CS::WD40_repeat::WD40_repeat_dom::WD40/YVTN_repeat-like_dom::CSTF1_dimer	This gene encodes one of three subunits which combine to form cleavage stimulation factor (CSTF). CSTF is involved in the polyadenylation and 3'end cleavage of pre-mRNAs. Similar to mammalian G protein beta subunits, this protein contains transducin-like repeats. Several transcript variants with different 5' UTR, but encoding the same protein, have been found for this gene. [provided by RefSeq, J…	CSTF1 (Cleavage Stimulation Factor Subunit 1) is a Protein Coding gene.	http://www.genecards.org/cgi-bin/carddisp.pl?gene=CSTF1
CDC42EP4	CDC42 Effector Protein 4::CDC42 Effector Protein (Rho GTPase Binding) 4::Binder Of Rho GTPases 4::BORG4::CEP4::Cdc42 Effector Protein 4::KAIA1777	HGNC: 17147	Entrez Gene: 23580	Ensembl: ENSG00000179604	OMIM: 605468	UniProtKB: Q9H3Q1		Among its related pathways are ERK Signaling and Actin Nucleation by ARP-WASP Complex.	GO annotations related to this gene include poly(A) RNA binding and GTP-Rho binding.	CRIB_dom::Cdc42_effect	The product of this gene is a member of the CDC42-binding protein family. Members of this family interact with Rho family GTPases and regulate the organization of the actin cytoskeleton. This protein has been shown to bind both CDC42 and TC10 GTPases in a GTP-dependent manner. When overexpressed in fibroblasts, this protein was able to induce pseudopodia formation, which suggested a role in induc…	CDC42EP4 (CDC42 Effector Protein 4) is a Protein Coding gene.	http://www.genecards.org/cgi-bin/carddisp.pl?gene=CDC42EP4
ARCN1	Archain 1::Coatomer Protein Complex, Subunit Delta::Delta-Coat Protein::Delta-COP::COPD::Archain Vesicle Transport Protein 1::Coatomer Protein Delta-COP::Coatomer Delta Subunit::Archain	HGNC: 649	Entrez Gene: 372	Ensembl: ENSG00000095139	OMIM: 600820	UniProtKB: P48444		Among its related pathways are Golgi-to-ER retrograde transport and Cholesterol and Sphingolipids transport / Transport from Golgi and ER to the apical membrane (normal and CF).	GO annotations related to this gene include poly(A) RNA binding.	AP_mu_sigma_su::Longin-like_dom::MHD::Coatomer_dsu	This gene maps in a region, which include the mixed lineage leukemia and Friend leukemia virus integration 1 genes, where multiple disease-associated chromosome translocations occur. It is an intracellular protein. Archain sequences are well conserved among eukaryotes and this protein may play a fundamental role in eukaryotic cell biology. It has similarities to heat shock proteins and clathrin-a…	ARCN1 (Archain 1) is a Protein Coding gene.	http://www.genecards.org/cgi-bin/carddisp.pl?gene=ARCN1
PCDHGA9	Protocadherin Gamma Subfamily A, 9::PCDH-GAMMA-A9	HGNC: 8707	Entrez Gene: 56107	Ensembl: ENSG00000261934	OMIM: 606296	UniProtKB: Q9Y5G4			GO annotations related to this gene include poly(A) RNA binding and calcium ion binding.	Cadherin-like::Cadherin_CS::Cadherin::Cadherin_N::Cadherin_C::Cadherin_CBD	This gene is a member of the protocadherin gamma gene cluster, one of three related clusters tandemly linked on chromosome five. These gene clusters have an immunoglobulin-like organization, suggesting that a novel mechanism may be involved in their regulation and expression. The gamma gene cluster includes 22 genes divided into 3 subfamilies. Subfamily A contains 12 genes, subfamily B contains 7…	PCDHGA9 (Protocadherin Gamma Subfamily A, 9) is a Protein Coding gene.	http://www.genecards.org/cgi-bin/carddisp.pl?gene=PCDHGA9
HSPD1	Heat Shock Protein Family D (Hsp60) Member 1::Heat Shock 60kDa Protein 1 (Chaperonin)::Mitochondrial Matrix Protein P1::P60 Lymphocyte Protein::60 KDa Chaperonin::Chaperonin 60::HuCHA60::HSP-60::HSP60::CPN60::Spastic Paraplegia 13 (Autosomal Dominant)::Heat Shock 60kD Protein 1 (Chaperonin)::Short Heat Shock Protein 60 Hsp60s1::Heat Shock Protein 65::Heat Shock Protein 60::GROEL::HSP65::SPG13::HL…	HGNC: 5261	Entrez Gene: 3329	Ensembl: ENSG00000144381	OMIM: 118190	UniProtKB: P10809	Diseases associated with HSPD1 include Spastic Paraplegia 13, Autosomal Dominant and Leukodystrophy, Hypomyelinating, 4.	Among its related pathways are SIDS Susceptibility Pathways and Deadenylation-dependent mRNA decay.	GO annotations related to this gene include poly(A) RNA binding and ATPase activity.	Cpn60/TCP-1::GROEL-like_equatorial::GroEL-like_apical_dom::Chaperonin_Cpn60_CS::Chaprnin_Cpn60	This gene encodes a member of the chaperonin family. The encoded mitochondrial protein may function as a signaling molecule in the innate immune system. This protein is essential for the folding and assembly of newly imported proteins in the mitochondria. This gene is adjacent to a related family member and the region between the 2 genes functions as a bidirectional promoter. Several pseudogenes …	HSPD1 (Heat Shock Protein Family D (Hsp60) Member 1) is a Protein Coding gene.	http://www.genecards.org/cgi-bin/carddisp.pl?gene=HSPD1
NCOA5	Nuclear Receptor Coactivator 5::Coactivator Independent Of AF-2::NCoA-5::CIA::BA465L10.6::KIAA1637	HGNC: 15909	Entrez Gene: 57727	Ensembl: ENSG00000124160	OMIM: 616825	UniProtKB: Q9HCD5			GO annotations related to this gene include poly(A) RNA binding and chromatin binding.	Anticodon-bd	This gene encodes a coregulator for the alpha and beta estrogen receptors and the orphan nuclear receptor NR1D2. The protein localizes to the nucleus, and is thought to have both coactivator and corepressor functions. Its interaction with nuclear receptors is independent of the AF2 domain on the receptors, which is known to regulate interaction with other coreceptors. Two alternatively spliced tr…	NCOA5 (Nuclear Receptor Coactivator 5) is a Protein Coding gene.	http://www.genecards.org/cgi-bin/carddisp.pl?gene=NCOA5
ZC3H13	Zinc Finger CCCH-Type Containing 13::KIAA0853	HGNC: 20368	Entrez Gene: 23091	Ensembl: ENSG00000123200	OMIM: 616453	UniProtKB: Q5T200			GO annotations related to this gene include poly(A) RNA binding.	Znf_CCCH		ZC3H13 (Zinc Finger CCCH-Type Containing 13) is a Protein Coding gene.	http://www.genecards.org/cgi-bin/carddisp.pl?gene=ZC3H13
CAPRIN1	Cell Cycle Associated Protein 1::GPI-Anchored Membrane Protein 1::Cytoplasmic Activation- And Proliferation-Associated Protein 1::Cytoplasmic Activation/Proliferation-Associated Protein-1::Membrane Component, Chromosome 11, Surface Marker 1::Membrane Component Chromosome 11 Surface Marker 1::Cell Cycle-Associated Protein 1::GPI-Anchored Protein P137::RNA Granule Protein 105::GPI-P137::GPIP137::P1…	HGNC: 6743	Entrez Gene: 4076	Ensembl: ENSG00000135387	OMIM: 601178	UniProtKB: Q14444	Diseases associated with CAPRIN1 include Vaccinia.		GO annotations related to this gene include poly(A) RNA binding and RNA binding.	Caprin-1_C::Caprin		CAPRIN1 (Cell Cycle Associated Protein 1) is a Protein Coding gene.	http://www.genecards.org/cgi-bin/carddisp.pl?gene=CAPRIN1
PWP1	PWP1 Homolog, Endonuclein::Keratinocyte Protein IEF SSP 9502::Endonuclein::Nuclear Phosphoprotein Similar To S. Cerevisiae PWP1::PWP1 Homolog (S. Cerevisiae)::IEF-SSP-9502	HGNC: 17015	Entrez Gene: 11137	Ensembl: ENSG00000136045		UniProtKB: Q13610				WD40_repeat_CS::WD40_repeat::WD40_repeat_dom::WD40/YVTN_repeat-like_dom::G-protein_beta_WD-40_rep	The protein encoded by this gene contains several WD-40 repeats and is found mostly in the nucleus. The expression and localization of this protein are cell cycle dependent. Expression of this gene is upregulated in pancreatic adenocarcinoma. Three transcript variants encoding different isoforms have been found for this gene. [provided by RefSeq, Dec 2015]	PWP1 (PWP1 Homolog, Endonuclein) is a Protein Coding gene.	http://www.genecards.org/cgi-bin/carddisp.pl?gene=PWP1
CDK11B	Cyclin-Dependent Kinase 11B::Galactosyltransferase-Associated Protein Kinase P58/GTA::Cell Division Cycle 2-Like 1 (PITSLRE Proteins)::PITSLRE Serine/Threonine-Protein Kinase CDC2L1::Cell Division Protein Kinase 11B::EC 2.7.11.22::63::P58 CLK-1::PITSLREA::CDC2L1::CDK11::CLK-1::PK58::Cell Division Cycle 2-Like Protein Kinase 1::CDC-Related Protein Kinase P58::CDK11-P110::CDK11-P46::CDK11-P58::P58C…	HGNC: 1729	Entrez Gene: 984	Ensembl: ENSG00000248333	OMIM: 176873	UniProtKB: P21127	Diseases associated with CDK11B include Neuroblastoma.	Among its related pathways are Cell Cycle, Mitotic and DNA Damage.	GO annotations related to this gene include poly(A) RNA binding and protein kinase activity.	Prot_kinase_dom::Kinase-like_dom::Ser/Thr_kinase_AS::Ser/Thr_dual-sp_kinase	This gene encodes a member of the serine/threonine protein kinase family. Members of this kinase family are known to be essential for eukaryotic cell cycle control. Due to a segmental duplication, this gene shares very high sequence identity with a neighboring gene. These two genes are frequently deleted or altered in neuroblastoma. The protein kinase encoded by this gene can be cleaved by caspas…	CDK11B (Cyclin-Dependent Kinase 11B) is a Protein Coding gene.	http://www.genecards.org/cgi-bin/carddisp.pl?gene=CDK11B
DDX39A	DEAD-Box Helicase 39A::DEAD (Asp-Glu-Ala-Asp) Box Polypeptide 39A::DEAD/H (Asp-Glu-Ala-Asp/His) Box Polypeptide 39::DEAD (Asp-Glu-Ala-Asp) Box Polypeptide 39::Nuclear RNA Helicase URH49::DEAD Box Protein 39::DDX39::Nuclear RNA Helicase, DECD Variant Of DEAD Box Family::UAP56-Related Helicase, 49 KDa::UAP56-Related Helicase::EC 3.6.4.13::49 KDa::BAT1L::URH49::BAT1::DDXL	HGNC: 17821	Entrez Gene: 10212	Ensembl: ENSG00000123136		UniProtKB: O00148	Diseases associated with DDX39A include Gastrointestinal Stromal Tumor.	Among its related pathways are Gene Expression and mRNA Splicing - Major Pathway.	GO annotations related to this gene include nucleic acid binding and hydrolase activity.	P-loop_NTPase::DEAD/DEAH_box_helicase_dom::Helicase_ATP-bd::Helicase_C::RNA_helicase_DEAD_Q_motif	This gene encodes a member of the DEAD box protein family. These proteins are characterized by the conserved motif Asp-Glu-Ala-Asp (DEAD) and are putative RNA helicases. They are implicated in a number of cellular processes involving alteration of RNA secondary structure, such as translation initiation, nuclear and mitochondrial splicing, and ribosome and spliceosome assembly. Based on their dist…	DDX39A (DEAD-Box Helicase 39A) is a Protein Coding gene.	http://www.genecards.org/cgi-bin/carddisp.pl?gene=DDX39A
RPS16	Ribosomal Protein S16::40S Ribosomal Protein S16::S16	HGNC: 10396	Entrez Gene: 6217	Ensembl: ENSG00000105193	OMIM: 603675	UniProtKB: P62249	Diseases associated with RPS16 include Diamond-Blackfan Anemia.	Among its related pathways are Viral mRNA Translation and Influenza Viral RNA Transcription and Replication.	GO annotations related to this gene include poly(A) RNA binding and structural constituent of ribosome.	Ribosomal_S5_D2-typ_fold::Ribosomal_S5_D2-typ_fold_subgr::Ribosomal_S9_CS::Ribosomal_S9	Ribosomes, the organelles that catalyze protein synthesis, consist of a small 40S subunit and a large 60S subunit. Together these subunits are composed of 4 RNA species and approximately 80 structurally distinct proteins. This gene encodes a ribosomal protein that is a component of the 40S subunit. The protein belongs to the S9P family of ribosomal proteins. It is located in the cytoplasm. As is …	RPS16 (Ribosomal Protein S16) is a Protein Coding gene.	http://www.genecards.org/cgi-bin/carddisp.pl?gene=RPS16
CDC5L	Cell Division Cycle 5 Like::Pombe Cdc5-Related Protein::PCDC5RP::CDC5 (Cell Division Cycle 5, S. Pombe, Homolog)-Like::CDC5 Cell Division Cycle 5-Like (S. Pombe)::CDC5 Cell Division Cycle 5-Like::DJ319D22.1 (CDC5-Like Protein)::Cell Division Cycle 5-Like::Cdc5-Related Protein::Cdc5-Like Protein::DJ319D22.1::CDC5-LIKE::KIAA0432::CDC5::CEF1	HGNC: 1743	Entrez Gene: 988	Ensembl: ENSG00000096401	OMIM: 602868	UniProtKB: Q99459	Diseases associated with CDC5L include Renal Dysplasia and Cystoisosporiasis.	Among its related pathways are mRNA Splicing - Major Pathway and Gene Expression.	GO annotations related to this gene include poly(A) RNA binding and chromatin binding.	Homeodomain-like::SANT/Myb::Myb_dom::Cdc5p/Cef1	The protein encoded by this gene shares a significant similarity with Schizosaccharomyces pombe cdc5 gene product, which is a cell cycle regulator important for G2/M transition. This protein has been demonstrated to act as a positive regulator of cell cycle G2/M progression. It was also found to be an essential component of a non-snRNA spliceosome, which contains at least five additional protein …	CDC5L (Cell Division Cycle 5 Like) is a Protein Coding gene.	http://www.genecards.org/cgi-bin/carddisp.pl?gene=CDC5L
TCF20	Transcription Factor 20 (AR1)::Stromelysin-1 Platelet-Derived Growth Factor-Responsive Element Binding Protein::Stromelysin-1 PDGF-Responsive Element-Binding Protein::SPRE-Binding Protein::Nuclear Factor SPBP::TCF-20::SPBP::Protein AR1::KIAA0292::AR1	HGNC: 11631	Entrez Gene: 6942	Ensembl: ENSG00000100207	OMIM: 603107	UniProtKB: Q9UGU0	Diseases associated with TCF20 include Vertebrobasilar Insufficiency and Breast Sarcoma.	Among its related pathways are ERK Signaling and WNT Signaling.	GO annotations related to this gene include poly(A) RNA binding and transcription coactivator activity.	Znf_PHD	This gene encodes a transcription factor that recognizes the platelet-derived growth factor-responsive element in the matrix metalloproteinase 3 promoter. The encoded protein is thought to be a transcriptional coactivator, enhancing the activity of transcription factors such as JUN and SP1. Mutations in this gene are associated with autism spectrum disorders. Alternative splicing results in multi…	TCF20 (Transcription Factor 20 (AR1)) is a Protein Coding gene.	http://www.genecards.org/cgi-bin/carddisp.pl?gene=TCF20
TRAP1	TNF Receptor Associated Protein 1::TNF Receptor-Associated Protein 1::Tumor Necrosis Factor Type 1 Receptor-Associated Protein::TNFR-Associated Protein 1::TRAP-1::HSP 75::HSP75::Testicular Tissue Protein Li 209::HSP90L	HGNC: 16264	Entrez Gene: 10131	Ensembl: ENSG00000126602	OMIM: 606219	UniProtKB: Q12931	Diseases associated with TRAP1 include Cakut With Or Without Vacterl and Brain Glioblastoma Multiforme.	Among its related pathways are TGF-beta Receptor Signaling Pathway and Development IGF-1 receptor signaling.	GO annotations related to this gene include poly(A) RNA binding and unfolded protein binding.	HATPase_C::Ribosomal_S5_D2-typ_fold::Hsp90_fam::Hsp90_N	This gene encodes a mitochondrial chaperone protein that is member of the heat shock protein 90 (HSP90) family. The encoded protein has ATPase activity and interacts with tumor necrosis factor type I. This protein may function in regulating cellular stress responses. Alternate splicing results in multiple transcript variants. [provided by RefSeq, Jan 2013]	TRAP1 (TNF Receptor Associated Protein 1) is a Protein Coding gene.	http://www.genecards.org/cgi-bin/carddisp.pl?gene=TRAP1
PDIA4	Protein Disulfide Isomerase Family A Member 4::Protein Disulfide Isomerase Family A, Member 4::Endoplasmic Reticulum Resident Protein 70::Endoplasmic Reticulum Resident Protein 72::Protein Disulfide Isomerase-Associated 4::ER Protein 70::ER Protein 72::EC 5.3.4.1::63::ERp-72::ERP70::ERP72::Protein Disulfide Isomerase Related Protein (Calcium-Binding Protein, Intestinal-Related)::Testicular Tissue…	HGNC: 30167	Entrez Gene: 9601	Ensembl: ENSG00000155660		UniProtKB: P13667		Among its related pathways are Neuropathic Pain-Signaling in Dorsal Horn Neurons and Insulin receptor recycling.	GO annotations related to this gene include poly(A) RNA binding and isomerase activity.	Thioredoxin-like_fold::Thioredoxin_domain::Thioredoxin_CS::Disulphide_isomerase::Prot_disulphide_isomerase::Protein_diS-isomerase_A4		PDIA4 (Protein Disulfide Isomerase Family A Member 4) is a Protein Coding gene.	http://www.genecards.org/cgi-bin/carddisp.pl?gene=PDIA4
RPL36A	Ribosomal Protein L36a::Cell Growth-Inhibiting Gene 15 Protein::Cell Migration-Inducing Gene 6 Protein::60S Ribosomal Protein L44::RPL44::DJ164F3.3 (Ribosomal Protein L44)::L44-Like Ribosomal Protein::Ribosomal Protein L44::MIG6::L36A::L44L	HGNC: 10359	Entrez Gene: 6173	Ensembl: ENSG00000241343	OMIM: 300902	UniProtKB: P83881		Among its related pathways are Viral mRNA Translation and Influenza Viral RNA Transcription and Replication.	GO annotations related to this gene include poly(A) RNA binding and structural constituent of ribosome.	Ribosomal_zn-bd::Ribosomal_L44e	Cytoplasmic ribosomes, organelles that catalyze protein synthesis, consist of a small 40S subunit and a large 60S subunit. Together these subunits are composed of 4 RNA species and approximately 80 structurally distinct proteins. This gene encodes a ribosomal protein that is a component of the 60S subunit. The protein, which shares sequence similarity with yeast ribosomal protein L44, belongs to …	RPL36A (Ribosomal Protein L36a) is a Protein Coding gene.	http://www.genecards.org/cgi-bin/carddisp.pl?gene=RPL36A
MFAP1	Microfibrillar Associated Protein 1	HGNC: 7032	Entrez Gene: 4236	Ensembl: ENSG00000140259	OMIM: 600215	UniProtKB: P55081		Among its related pathways are Elastic fibre formation and Degradation of the extracellular matrix.	GO annotations related to this gene include poly(A) RNA binding.	MFAP1_C		MFAP1 (Microfibrillar Associated Protein 1) is a Protein Coding gene.	http://www.genecards.org/cgi-bin/carddisp.pl?gene=MFAP1
RPS8	Ribosomal Protein S8::OK/SW-Cl.83::S8	HGNC: 10441	Entrez Gene: 6202	Ensembl: ENSG00000142937	OMIM: 600357	UniProtKB: P62241	Diseases associated with RPS8 include Giant Axonal Neuropathy.	Among its related pathways are Viral mRNA Translation and Influenza Viral RNA Transcription and Replication.	GO annotations related to this gene include poly(A) RNA binding and structural constituent of ribosome.	Ribosomal_S8e/biogenesis_NSA2::Ribosomal_S8e::Ribosomal_S8e_CS	Ribosomes, the organelles that catalyze protein synthesis, consist of a small 40S subunit and a large 60S subunit. Together these subunits are composed of 4 RNA species and approximately 80 structurally distinct proteins. This gene encodes a ribosomal protein that is a component of the 40S subunit. The protein belongs to the S8E family of ribosomal proteins. It is located in the cytoplasm. Increa…	RPS8 (Ribosomal Protein S8) is a Protein Coding gene.	http://www.genecards.org/cgi-bin/carddisp.pl?gene=RPS8
GIGYF2	GRB10 Interacting GYF Protein 2::Parkinson Disease (Autosomal Recessive, Early Onset) 11::Trinucleotide Repeat-Containing Gene 15 Protein::PERQ Amino Acid Rich, With GYF Domain 3::TNRC15::PERQ2::PERQ Amino Acid Rich, With GYF Domain 2::Trinucleotide Repeat Containing 15::GRB10-Interacting GYF Protein 2::GYF Domain Containing 2::KIAA0642::PARK11::PERQ3::GYF2	HGNC: 11960	Entrez Gene: 26058	Ensembl: ENSG00000204120	OMIM: 612003	UniProtKB: Q6Y7W6	Diseases associated with GIGYF2 include Parkinson Disease 11 and Gigyf2-Related Parkinson Disease.		GO annotations related to this gene include poly(A) RNA binding.	GYF	This gene contains CAG trinucleotide repeats and encodes a protein containing several stretches of polyglutamine residues. The encoded protein may be involved in the regulation of tyrosine kinase receptor signaling. This gene is located in a chromosomal region that was genetically linked to Parkinson disease type 11, and mutations in this gene were thought to be causative for this disease. Howeve…	GIGYF2 (GRB10 Interacting GYF Protein 2) is a Protein Coding gene.	http://www.genecards.org/cgi-bin/carddisp.pl?gene=GIGYF2
NACA	Nascent Polypeptide-Associated Complex Alpha Subunit::Nascent-Polypeptide-Associated Complex Alpha Polypeptide::Alpha-NAC, Muscle-Specific Form::NAC-Alpha::SkNAC::Allergen Hom S 2::Alpha-NAC::HSD48::NACA1	HGNC: 7629	Entrez Gene: 4666	Ensembl: ENSG00000196531	OMIM: 601234	UniProtKB: E9PAV3	Diseases associated with NACA include Atopic Dermatitis and Dermatitis.	Among its related pathways are ERK Signaling.	GO annotations related to this gene include transcription coactivator activity and TBP-class protein binding.	Nas_poly-pep-assoc_cplx_dom::EGD2/NACA	This gene encodes a protein that associates with basic transcription factor 3 (BTF3) to form the nascent polypeptide-associated complex (NAC). This complex binds to nascent proteins that lack a signal peptide motif as they emerge from the ribosome, blocking interaction with the signal recognition particle (SRP) and preventing mistranslocation to the endoplasmic reticulum. This protein is an IgE a…	NACA (Nascent Polypeptide-Associated Complex Alpha Subunit) is a Protein Coding gene.	http://www.genecards.org/cgi-bin/carddisp.pl?gene=NACA
SAMD4A	Sterile Alpha Motif Domain Containing 4A::SAM Domain-Containing Protein 4A::SMAUG1::SAMD4::Sterile Alpha Motif Domain-Containing Protein 4A::Sterile Alpha Motif Domain Containing 4::Smaug Homolog (Drosophila)::KIAA1053::Smaug 1::HSmaug1::SMAUG::SMGA::SMG	HGNC: 23023	Entrez Gene: 23034	Ensembl: ENSG00000020577	OMIM: 610747	UniProtKB: Q9UPU9			GO annotations related to this gene include poly(A) RNA binding and translation repressor activity.	SAM/pointed::SAM::PHAT_dom	Sterile alpha motifs (SAMs) in proteins such as SAMD4A are part of an RNA-binding domain that functions as a posttranscriptional regulator by binding to an RNA sequence motif known as the Smaug recognition element, which was named after the Drosophila Smaug protein (Baez and Boccaccio, 2005 [PubMed 16221671]).[supplied by OMIM, Mar 2008]	SAMD4A (Sterile Alpha Motif Domain Containing 4A) is a Protein Coding gene.	http://www.genecards.org/cgi-bin/carddisp.pl?gene=SAMD4A
COL14A1	Collagen Type XIV Alpha 1::Collagen, Type XIV, Alpha 1::Undulin::UND::Undulin (Fibronectin-Tenascin-Related)	HGNC: 2191	Entrez Gene: 7373	Ensembl: ENSG00000187955	OMIM: 120324	UniProtKB: Q05707	Diseases associated with COL14A1 include Keratoderma, Palmoplantar, Punctate Type Ia and Punctate Palmoplantar Keratoderma.	Among its related pathways are ERK Signaling and Phospholipase-C Pathway.	GO annotations related to this gene include poly(A) RNA binding and extracellular matrix structural constituent.	Ig-like_fold::FN3_dom::ConA-like_dom::Collagen::Laminin_G::VWF_A	This gene encodes the alpha chain of type XIV collagen, a member of the FACIT (fibril-associated collagens with interrupted triple helices) collagen family. Type XIV collagen interacts with the fibril surface and is involved in the regulation of fibrillogenesis. [provided by RefSeq, Jan 2013]	COL14A1 (Collagen Type XIV Alpha 1) is a Protein Coding gene.	http://www.genecards.org/cgi-bin/carddisp.pl?gene=COL14A1
LSM2	LSM2 Homolog, U6 Small Nuclear RNA And MRNA Degradation Associated::Small Nuclear Ribonuclear Protein D Homolog::SnRNP Core Sm-Like Protein Sm-X5::Protein G7b::C6orf28::G7B::LSM2 Homolog, U6 Small Nuclear RNA Associated (S. Cerevisiae)::LSM2 U6 Small Nuclear RNA And MRNA Degradation Associated::LSM2 Homolog, U6 Small Nuclear RNA Associated::Chromosome 6 Open Reading Frame 28::YBL026W::SnRNP	HGNC: 13940	Entrez Gene: 57819	Ensembl: ENSG00000204392	OMIM: 607282	UniProtKB: Q9Y333	Diseases associated with LSM2 include Rheumatic Disease and Collagen Disease.	Among its related pathways are mRNA Splicing - Major Pathway and Deadenylation-dependent mRNA decay.	GO annotations related to this gene include poly(A) RNA binding and Ral GTPase binding.	LSM_dom::LSM_dom_euk/arc::U6_snRNA_Lsm2	This gene encodes a member of the LSm family of RNA-binding proteins. LSm proteins form stable heteromers that bind specifically to the 3'-terminal oligo(U) tract of U6 snRNA and may play a role in pre-mRNA splicing by mediating U4/U6 snRNP formation. Pseudogenes of this gene are located on the short arm of chromosomes 6 and 19. [provided by RefSeq, Nov 2011]	LSM2 (LSM2 Homolog, U6 Small Nuclear RNA And MRNA Degradation Associated) is a Protein Coding gene.	http://www.genecards.org/cgi-bin/carddisp.pl?gene=LSM2
NAP1L1	Nucleosome Assembly Protein 1 Like 1::Nucleosome Assembly Protein 1-Like 1::NAP-1-Related Protein::NRP::HSP22-Like Protein Interacting Protein::NAP1L::NAP1::HNRP	HGNC: 7637	Entrez Gene: 4673	Ensembl: ENSG00000187109	OMIM: 164060	UniProtKB: P55209	Diseases associated with NAP1L1 include Glaucoma 1, Open Angle, E and Amyotrophic Lateral Sclerosis 12.		GO annotations related to this gene include poly(A) RNA binding.	NAP_family	This gene encodes a member of the nucleosome assembly protein (NAP) family. This protein participates in DNA replication and may play a role in modulating chromatin formation and contribute to the regulation of cell proliferation. Alternative splicing results in multiple transcript variants encoding different isoforms; however, not all have been fully described. [provided by RefSeq, Apr 2015]	NAP1L1 (Nucleosome Assembly Protein 1 Like 1) is a Protein Coding gene.	http://www.genecards.org/cgi-bin/carddisp.pl?gene=NAP1L1
TIA1	TIA1 Cytotoxic Granule-Associated RNA Binding Protein::T-Cell-Restricted Intracellular Antigen-1::TIA-1::TIA1 Cytotoxic Granule-Associated RNA-Binding Protein::P40-TIA-1 (Containing P15-TIA-1)::Nucleolysin TIA-1 Isoform P40::RNA-Binding Protein TIA-1::P40-TIA-1::WDM	HGNC: 11802	Entrez Gene: 7072	Ensembl: ENSG00000116001	OMIM: 603518	UniProtKB: P31483	Diseases associated with TIA1 include Welander Distal Myopathy and Natural Killer Cell Leukemia.	Among its related pathways are Formation of the HIV-1 Early Elongation Complex and IL-10 Pathway.	GO annotations related to this gene include nucleic acid binding and nucleotide binding.	RRM_dom::Nucleotide-bd_a/b_plait	The product encoded by this gene is a member of a RNA-binding protein family and possesses nucleolytic activity against cytotoxic lymphocyte (CTL) target cells. It has been suggested that this protein may be involved in the induction of apoptosis as it preferentially recognizes poly(A) homopolymers and induces DNA fragmentation in CTL targets. The major granule-associated species is a 15-kDa prot…	TIA1 (TIA1 Cytotoxic Granule-Associated RNA Binding Protein) is a Protein Coding gene.	http://www.genecards.org/cgi-bin/carddisp.pl?gene=TIA1
SART1	Squamous Cell Carcinoma Antigen Recognized By T-Cells 1::Squamous Cell Carcinoma Antigen Recognized By T Cells 1::Squamous Cell Carcinoma Antigen Recognised By T Cells::Small Nuclear Ribonucleoprotein 110kDa (U4/U6.U5)::U4/U6.U5 Tri-SnRNP-Associated 110 KDa Protein::SNU66 Homolog::HSART-1::SART-1::HSnu66::SART1(259) Protein::SART1(800) Protein::Allergen Hom S 1::IgE Autoantigen::SART1259::SNRNP11…	HGNC: 10538	Entrez Gene: 9092	Ensembl: ENSG00000175467	OMIM: 605941	UniProtKB: O43290	Diseases associated with SART1 include Atopy and Esophagus Squamous Cell Carcinoma.	Among its related pathways are mRNA Splicing - Major Pathway and Gene Expression.	GO annotations related to this gene include poly(A) RNA binding.	SNU66/SART1	This gene encodes two proteins, the SART1(800) protein expressed in the nucleus of the majority of proliferating cells, and the SART1(259) protein expressed in the cytosol of epithelial cancers. The SART1(259) protein is translated by the mechanism of -1 frameshifting during posttranscriptional regulation; its full-length sequence is not published yet. The two encoded proteins are thought to be i…	SART1 (Squamous Cell Carcinoma Antigen Recognized By T-Cells 1) is a Protein Coding gene.	http://www.genecards.org/cgi-bin/carddisp.pl?gene=SART1
RBM11	RNA Binding Motif Protein 11::RNA-Binding Motif Protein 11	HGNC: 9897	Entrez Gene: 54033	Ensembl: ENSG00000185272		UniProtKB: P57052			GO annotations related to this gene include nucleic acid binding and nucleotide binding.	RRM_dom::Nucleotide-bd_a/b_plait		RBM11 (RNA Binding Motif Protein 11) is a Protein Coding gene.	http://www.genecards.org/cgi-bin/carddisp.pl?gene=RBM11
TRA2B	Transformer 2 Beta Homolog (Drosophila)::Splicing Factor, Arginine/Serine-Rich 10 (Transformer 2 Homolog, Drosophila)::Transformer-2 Protein Homolog B::TRA-2 Beta::Htra2-Beta::TRA2-BETA::SFRS10::Protein Phosphatase 1, Regulatory Subunit 156::Splicing Factor, Arginine/Serine-Rich 10::Regulatory Subunit 156::Protein Phosphatase 1::PPP1R156::SRFS10::TRAN2B	HGNC: 10781	Entrez Gene: 6434	Ensembl: ENSG00000136527	OMIM: 602719	UniProtKB: P62995	Diseases associated with TRA2B include Tauopathy.	Among its related pathways are mRNA Splicing - Major Pathway and Gene Expression.	GO annotations related to this gene include nucleic acid binding and nucleotide binding.	RRM_dom::Nucleotide-bd_a/b_plait	This gene encodes a nuclear protein which functions as sequence-specific serine/arginine splicing factor which plays a role in mRNA processing, splicing patterns, and gene expression. Alternative splicing results in multiple transcript variants. [provided by RefSeq, Aug 2011]	TRA2B (Transformer 2 Beta Homolog (Drosophila)) is a Protein Coding gene.	http://www.genecards.org/cgi-bin/carddisp.pl?gene=TRA2B
FASTKD3	FAST Kinase Domains 3	HGNC: 28758	Entrez Gene: 79072	Ensembl: ENSG00000124279		UniProtKB: Q14CZ7			GO annotations related to this gene include poly(A) RNA binding and protein kinase activity.	FAST_Leu-rich::RAP::FAST_2	This gene encodes a member of a small family of Fas-activated serine/threonine kinase domain (FASTKD) containing proteins that share an amino terminal mitochondrial targeting domain and multiple carboxy terminal FAST domains as well as a putative RNA-binding RAP domain. The members of this family are ubiquitously expressed and are generally most abundant in mitochondria-enriched tissues such as h…	FASTKD3 (FAST Kinase Domains 3) is a Protein Coding gene.	http://www.genecards.org/cgi-bin/carddisp.pl?gene=FASTKD3
APOBEC3H	Apolipoprotein B MRNA Editing Enzyme Catalytic Subunit 3H::Apolipoprotein B MRNA Editing Enzyme, Catalytic Polypeptide-Like 3H::APOBEC-Related Protein 10::ARP-10::A3H::Apolipoprotein B MRNA Editing Enzyme Catalytic Polypeptide Like 3H::Apolipoprotein B MRNA-Editing Enzyme Catalytic Polypeptide-Like 3H::EC 3.5.4.-::Arp10	HGNC: 24100	Entrez Gene: 164668	Ensembl: ENSG00000100298	OMIM: 610976	UniProtKB: Q6NTF7	Diseases associated with APOBEC3H include Hiv-1.		GO annotations related to this gene include hydrolase activity and cytidine deaminase activity.	APOBEC/CMP_deaminase_Zn-bd::CMP_dCMP_Zn-bd::Cytidine_deaminase-like::APOBEC_N	This gene encodes a member of the apolipoprotein B mRNA-editing enzyme catalytic polypeptide 3 family of proteins. The encoded protein is a cytidine deaminase that has antiretroviral activity by generating lethal hypermutations in viral genomes. Polymorphisms and alternative splicing in this gene influence its antiretroviral activity and are associated with increased resistence to human immunodef…	APOBEC3H (Apolipoprotein B MRNA Editing Enzyme Catalytic Subunit 3H) is a Protein Coding gene.	http://www.genecards.org/cgi-bin/carddisp.pl?gene=APOBEC3H
GSPT2	G1 To S Phase Transition 2::Eukaryotic Peptide Chain Release Factor Subunit 3b::ERF3B::G1 To S Phase Transition Protein 2 Homolog::GST2	HGNC: 4622	Entrez Gene: 23708	Ensembl: ENSG00000189369	OMIM: 300418	UniProtKB: Q8IYD1		Among its related pathways are Gene Expression and Viral mRNA Translation.	GO annotations related to this gene include poly(A) RNA binding and GTPase activity.	P-loop_NTPase::Transl_B-barrel::Ataxin-2_C::Transl_elong_EF1A/Init_IF2_C::TF_GTP-bd_dom::Transl_elong_EFTu/EF1A_C::Transl_elong_EFTu/EF1A_2::G_TR_CS	This gene encodes a GTPase that belongs to the GTP-binding elongation factor family. The encoded protein is a polypeptide release factor that complexes with eukaryotic peptide chain release factor 1 to mediate translation termination. This protein may also be involved in mRNA stability.[provided by RefSeq, Mar 2010]	GSPT2 (G1 To S Phase Transition 2) is a Protein Coding gene.	http://www.genecards.org/cgi-bin/carddisp.pl?gene=GSPT2
STIP1	Stress Induced Phosphoprotein 1::Transformation-Sensitive Protein IEF SSP 3521::Renal Carcinoma Antigen NY-REN-11::Hsp70/Hsp90-Organizing Protein::Hsc70/Hsp90-Organizing Protein::STI1::HOP::Epididymis Secretory Sperm Binding Protein Li 94n::Stress-Induced-Phosphoprotein 1::Stress-Induced Phosphoprotein 1::NY-REN-11 Antigen::IEF-SSP-3521::HEL-S-94n::STI1L::P60	HGNC: 11387	Entrez Gene: 10963	Ensembl: ENSG00000168439	OMIM: 605063	UniProtKB: P31948		Among its related pathways are Neuroscience and Prion diseases.	GO annotations related to this gene include poly(A) RNA binding.	TPR-like_helical_dom::TPR-contain_dom::TPR_repeat::TPR_2::TPR_1::STI1_HS-bd	STIP1 is an adaptor protein that coordinates the functions of HSP70 (see HSPA1A; MIM 140550) and HSP90 (see HSP90AA1; MIM 140571) in protein folding. It is thought to assist in the transfer of proteins from HSP70 to HSP90 by binding both HSP90 and substrate-bound HSP70. STIP1 also stimulates the ATPase activity of HSP70 and inhibits the ATPase activity of HSP90, suggesting that it regulates both …	STIP1 (Stress Induced Phosphoprotein 1) is a Protein Coding gene.	http://www.genecards.org/cgi-bin/carddisp.pl?gene=STIP1
CELF4	CUGBP, Elav-Like Family Member 4::CUG-BP- And ETR-3-Like Factor 4::Bruno-Like Protein 4::BRUNOL4::CELF-4::Bruno (Drosophila) -Like 4, RNA Binding Protein::Bruno-Like 4, RNA Binding Protein (Drosophila)::Bruno-Like 4, RNA Binding Protein::CUG-BP And ETR-3 Like Factor 4::LYST-Interacting Protein LIP9::RNA-Binding Protein BRUNOL-4::RNA-Binding Protein BRUNOL4	HGNC: 14015	Entrez Gene: 56853	Ensembl: ENSG00000101489	OMIM: 612679	UniProtKB: Q9BZC1	Diseases associated with CELF4 include Seizure Disorder and Benign Epilepsy With Centrotemporal Spikes.	Among its related pathways are mRNA Splicing - Major Pathway.	GO annotations related to this gene include nucleic acid binding and mRNA binding.	RRM_dom::Nucleotide-bd_a/b_plait	Members of the CELF/BRUNOL protein family contain two N-terminal RNA recognition motif (RRM) domains, one C-terminal RRM domain, and a divergent segment of 160-230 aa between the second and third RRM domains. Members of this protein family regulate pre-mRNA alternative splicing and may also be involved in mRNA editing, and translation. Multiple transcript variants encoding different isoforms have…	CELF4 (CUGBP, Elav-Like Family Member 4) is a Protein Coding gene.	http://www.genecards.org/cgi-bin/carddisp.pl?gene=CELF4
YWHAZ	Tyrosine 3-Monooxygenase/Tryptophan 5-Monooxygenase Activation Protein Zeta::Tyrosine 3-Monooxygenase/Tryptophan 5-Monooxygenase Activation Protein, Delta Polypeptide::Tyrosine 3-Monooxygenase/Tryptophan 5-Monooxygenase Activation Protein, Zeta Polypeptide::Protein Kinase C Inhibitor Protein 1::14-3-3 Delta::14-3-3 Zeta::KCIP-1::Tyrosine 3-Monooxygenase/Tryptophan 5-Monooxygenase Activation Prote…	HGNC: 12855	Entrez Gene: 7534	Ensembl: ENSG00000164924	OMIM: 601288	UniProtKB: P63104	Diseases associated with YWHAZ include Akinetic Mutism and Insomnia, Fatal Familial.	Among its related pathways are Cell Cycle Checkpoints and p70S6K Signaling.	GO annotations related to this gene include poly(A) RNA binding and protein kinase binding.	14-3-3_domain::14-3-3::14-3-3_CS	This gene product belongs to the 14-3-3 family of proteins which mediate signal transduction by binding to phosphoserine-containing proteins. This highly conserved protein family is found in both plants and mammals, and this protein is 99% identical to the mouse, rat and sheep orthologs. The encoded protein interacts with IRS1 protein, suggesting a role in regulating insulin sensitivity. Several …	YWHAZ (Tyrosine 3-Monooxygenase/Tryptophan 5-Monooxygenase Activation Protein Zeta) is a Protein Coding gene.	http://www.genecards.org/cgi-bin/carddisp.pl?gene=YWHAZ
SUPT5H	SPT5 Homolog, DSIF Elongation Factor Subunit::DRB Sensitivity-Inducing Factor 160 KDa Subunit::DRB Sensitivity-Inducing Factor Large Subunit::Tat-Cotransactivator 1 Protein::DSIF Large Subunit::DSIF P160::SPT5H::HSPT5::SPT5::Suppressor Of Ty 5 Homolog (S. Cerevisiae)::Suppressor Of Ty (S.Cerevisiae) 5 Homolog::Suppressor Of Ty 5 Homolog::Tat-CT1 Protein::Tat-CT1	HGNC: 11469	Entrez Gene: 6829	Ensembl: ENSG00000196235	OMIM: 602102	UniProtKB: O00267	Diseases associated with SUPT5H include Hiv-1.	Among its related pathways are Formation of the HIV-1 Early Elongation Complex and Gene Expression.	GO annotations related to this gene include poly(A) RNA binding and chromatin binding.	Translation_prot_SH3-like::KOW::Spt5_C_dom::NGN_dom::TF_Spt5::TF_Spt5_NGN-domain::Spt5_N		SUPT5H (SPT5 Homolog, DSIF Elongation Factor Subunit) is a Protein Coding gene.	http://www.genecards.org/cgi-bin/carddisp.pl?gene=SUPT5H
GPATCH4	G-Patch Domain Containing 4::GPATC4::G Patch Domain Containing 4	HGNC: 25982	Entrez Gene: 54865	Ensembl: ENSG00000160818		UniProtKB: Q5T3I0			GO annotations related to this gene include nucleic acid binding and poly(A) RNA binding.	G_patch_dom		GPATCH4 (G-Patch Domain Containing 4) is a Protein Coding gene.	http://www.genecards.org/cgi-bin/carddisp.pl?gene=GPATCH4
SRSF1	Serine/Arginine-Rich Splicing Factor 1::Pre-MRNA-Splicing Factor SF2, P33 Subunit::Splicing Factor, Arginine/Serine-Rich 1::Alternative-Splicing Factor 1::SR Splicing Factor 1::Splicing Factor 2::SF2p33::SFRS1::ASF::SF2::Splicing Factor, Arginine/Serine-Rich, 30-KD, A::Pre-MRNA-Splicing Factor SF2::Alternate Splicing Factor::P33 Subunit::SRp30a::ASF-1	HGNC: 10780	Entrez Gene: 6426	Ensembl: ENSG00000136450	OMIM: 600812	UniProtKB: Q07955	Diseases associated with SRSF1 include Afibrinogenemia and Spinocerebellar Ataxia 31.	Among its related pathways are mRNA Splicing - Major Pathway and Gene Expression.	GO annotations related to this gene include nucleic acid binding and RNA binding.	RRM_dom::Nucleotide-bd_a/b_plait	This gene encodes a member of the arginine/serine-rich splicing factor protein family. The encoded protein can either activate or repress splicing, depending on its phosphorylation state and its interaction partners. Multiple transcript variants have been found for this gene. There is a pseudogene of this gene on chromosome 13. [provided by RefSeq, Jun 2014]	SRSF1 (Serine/Arginine-Rich Splicing Factor 1) is a Protein Coding gene.	http://www.genecards.org/cgi-bin/carddisp.pl?gene=SRSF1
THRAP3	Thyroid Hormone Receptor Associated Protein 3::Thyroid Hormone Receptor-Associated Protein Complex 150 KDa Component::TRAP150::Thyroid Hormone Receptor-Associated Protein, 150 KDa Subunit	HGNC: 22964	Entrez Gene: 9967	Ensembl: ENSG00000054118	OMIM: 603809	UniProtKB: Q9Y2W1		Among its related pathways are PEDF Induced Signaling.	GO annotations related to this gene include poly(A) RNA binding and transcription coactivator activity.	THRAP3_BCLAF1		THRAP3 (Thyroid Hormone Receptor Associated Protein 3) is a Protein Coding gene.	http://www.genecards.org/cgi-bin/carddisp.pl?gene=THRAP3
TRMT1	TRNA Methyltransferase 1::TRNA 2,2-Dimethylguanosine-26 Methyltransferase::TRNA(Guanine-26,N(2)-N(2)) Methyltransferase::TRNA(M(2,2)G26)Dimethyltransferase::N(2),N(2)-Dimethylguanosine TRNA Methyltransferase::TRNA Methyltransferase 1 Homolog (S. Cerevisiae)::TRM1 TRNA Methyltransferase 1 Homolog::TRNA Methyltransferase 1 Homolog::EC 2.1.1.216::EC 2.1.1.323::TRM1	HGNC: 25980	Entrez Gene: 55621	Ensembl: ENSG00000104907	OMIM: 611669	UniProtKB: Q9NXH9		Among its related pathways are Gene Expression and tRNA processing.	GO annotations related to this gene include poly(A) RNA binding and tRNA binding.	SAM-dependent_MTases::Znf_CCCH::Trm1		TRMT1 (TRNA Methyltransferase 1) is a Protein Coding gene.	http://www.genecards.org/cgi-bin/carddisp.pl?gene=TRMT1
MRPS11	Mitochondrial Ribosomal Protein S11::Cervical Cancer Proto-Oncogene 2 Protein::MRP-S11::HCC-2::S11mt::Cervical Cancer Proto-Oncogene 2::RPMS11	HGNC: 14050	Entrez Gene: 64963	Ensembl: ENSG00000181991	OMIM: 611977	UniProtKB: P82912		Among its related pathways are Mitochondrial translation and Organelle biogenesis and maintenance.	GO annotations related to this gene include poly(A) RNA binding and structural constituent of ribosome.	Ribosomal_S11_CS::Ribosomal_S11	Mammalian mitochondrial ribosomal proteins are encoded by nuclear genes and help in protein synthesis within the mitochondrion. Mitochondrial ribosomes (mitoribosomes) consist of a small 28S subunit and a large 39S subunit. They have an estimated 75% protein to rRNA composition compared to prokaryotic ribosomes, where this ratio is reversed. Another difference between mammalian mitoribosomes and …	MRPS11 (Mitochondrial Ribosomal Protein S11) is a Protein Coding gene.	http://www.genecards.org/cgi-bin/carddisp.pl?gene=MRPS11
UPF1	UPF1, RNA Helicase And ATPase::UPF1 Regulator Of Nonsense Transcripts Homolog (Yeast)::Up-Frameshift Suppressor 1 Homolog::Nonsense MRNA Reducing Factor 1::ATP-Dependent Helicase RENT1::HUPF1::RENT1::NORF1::Smg-2 Homolog, Nonsense Mediated MRNA Decay Factor::Nonsense Mediated MRNA Decay Factor (C. Elegans)::UPF1 Regulator Of Nonsense Transcripts Homolog::Regulator Of Nonsense Transcripts 1::Up-Fr…	HGNC: 9962	Entrez Gene: 5976	Ensembl: ENSG00000005007	OMIM: 601430	UniProtKB: Q92900		Among its related pathways are Gene Expression and RNA transport.	GO annotations related to this gene include poly(A) RNA binding and chromatin binding.	P-loop_NTPase::RNA-helicase_UPF1_UPF2-interct	This gene encodes a protein that is part of a post-splicing multiprotein complex involved in both mRNA nuclear export and mRNA surveillance. mRNA surveillance detects exported mRNAs with truncated open reading frames and initiates nonsense-mediated mRNA decay (NMD). When translation ends upstream from the last exon-exon junction, this triggers NMD to degrade mRNAs containing premature stop codons…	UPF1 (UPF1, RNA Helicase And ATPase) is a Protein Coding gene.	http://www.genecards.org/cgi-bin/carddisp.pl?gene=UPF1
CDK12	Cyclin-Dependent Kinase 12::Cdc2-Related Kinase, Arginine/Serine-Rich::Cell Division Cycle 2-Related Protein Kinase 7::Cell Division Protein Kinase 12::CDC2-Related Protein Kinase 7::EC 2.7.11.22::63::CRKRS::CRK7::CDC2 Related Protein Kinase 7::EC 2.7.11.23::EC 2.7.113::KIAA0904::HCDK12::CRKR	HGNC: 24224	Entrez Gene: 51755	Ensembl: ENSG00000167258	OMIM: 615514	UniProtKB: Q9NYV4		Among its related pathways are Gene Expression and Regulation of TP53 Activity.	GO annotations related to this gene include transferase activity, transferring phosphorus-containing groups and protein tyrosine kinase activity.	Prot_kinase_dom::Kinase-like_dom::Ser/Thr_kinase_AS::Protein_kinase_ATP_BS::Ser/Thr_dual-sp_kinase		CDK12 (Cyclin-Dependent Kinase 12) is a Protein Coding gene.	http://www.genecards.org/cgi-bin/carddisp.pl?gene=CDK12
NOMO2	NODAL Modulator 2::PM5 Protein 2::PM5 Protein, Centromeric Copy::Nomo::PM5	HGNC: 22652	Entrez Gene: 283820	Ensembl: ENSG00000185164	OMIM: 609158	UniProtKB: Q5JPE7	Diseases associated with NOMO2 include Pseudoxanthoma Elasticum and Superficial Urinary Bladder Cancer.		GO annotations related to this gene include carbohydrate binding.	Ig-like_fold::CarboxyPept-like_regulatory::CarboxyPept_regulatory_dom::Carb-bd-like_fold	This gene encodes a protein originally thought to be related to the collagenase gene family. This gene is one of three highly similar genes in a region of duplication located on the p arm of chromosome 16. These three genes encode closely related proteins that may have the same function. The protein encoded by one of these genes has been identified as part of a protein complex that participates i…	NOMO2 (NODAL Modulator 2) is a Protein Coding gene.	http://www.genecards.org/cgi-bin/carddisp.pl?gene=NOMO2
CISD2	CDGSH Iron Sulfur Domain 2::Endoplasmic Reticulum Intermembrane Small Protein::Nutrient-Deprivation Autophagy Factor-1::Zinc Finger, CDGSH-Type Domain 2::MitoNEET-Related 1 Protein::Miner1::NAF-1::ZCD2::ERIS::MitoNEET Related 1::Wolfram Syndrome 2::CDGSH2::WFS2	HGNC: 24212	Entrez Gene: 493856	Ensembl: ENSG00000145354	OMIM: 611507	UniProtKB: Q8N5K1	Diseases associated with CISD2 include Wolfram Syndrome 2 and Wolfram Syndrome.		GO annotations related to this gene include poly(A) RNA binding and 2 iron, 2 sulfur cluster binding.	FeS-contain_CDGSH-typ_subfam::FeS-contain_mitoNEET_N::FeS-contain_CDGSH-typ	The protein encoded by this gene is a zinc finger protein that localizes to the endoplasmic reticulum. The encoded protein binds an iron/sulfur cluster and may be involved in calcium homeostasis. Defects in this gene are a cause of Wolfram syndrome 2. [provided by RefSeq, Mar 2011]	CISD2 (CDGSH Iron Sulfur Domain 2) is a Protein Coding gene.	http://www.genecards.org/cgi-bin/carddisp.pl?gene=CISD2
PRMT1	Protein Arginine Methyltransferase 1::HMT1 (HnRNP Methyltransferase, S. Cerevisiae)-Like 2::Histone-Arginine N-Methyltransferase PRMT1::Interferon Receptor 1-Bound Protein 4::HRMT1L2::IR1B4::Heterogeneous Nuclear Ribonucleoprotein Methyltransferase 1-Like 2::HMT1 HnRNP Methyltransferase-Like 2 (S. Cerevisiae)::EC 2.1.1.319::EC 2.1.1.773::EC 2.1.13::HCP1::ANM1::HMT2	HGNC: 5187	Entrez Gene: 3276	Ensembl: ENSG00000126457	OMIM: 602950	UniProtKB: Q99873	Diseases associated with PRMT1 include Ewing Sarcoma and Allergic Encephalomyelitis.	Among its related pathways are Cyclins and Cell Cycle Regulation and Gene Expression.	GO annotations related to this gene include poly(A) RNA binding and methyltransferase activity.	SAM-dependent_MTases::Methyltranfer_dom::Arg_MeTrfase	This gene encodes a member of the protein arginine N-methyltransferase (PRMT) family. Post-translational modification of target proteins by PRMTs plays an important regulatory role in many biological processes, whereby PRMTs methylate arginine residues by transferring methyl groups from S-adenosyl-L-methionine to terminal guanidino nitrogen atoms. The encoded protein is a type I PRMT and is respo…	PRMT1 (Protein Arginine Methyltransferase 1) is a Protein Coding gene.	http://www.genecards.org/cgi-bin/carddisp.pl?gene=PRMT1
RC3H2	Ring Finger And CCCH-Type Domains 2::Membrane-Associated Nucleic Acid-Binding Protein::Ring Finger And CCCH-Type Zinc Finger Domains 2::Membrane Associated DNA Binding Protein::RING Finger Protein 164::RNF164::MNAB::Ring Finger And CCCH-Type Zinc Finger Domain-Containing Protein 2::RING Finger And CCCH-Type Zinc Finger Domain-Containing Protein 2::Membrane-Associated Nucleic Acid Binding Protein:…	HGNC: 21461	Entrez Gene: 54542	Ensembl: ENSG00000056586	OMIM: 615231	UniProtKB: Q9HBD1			GO annotations related to this gene include poly(A) RNA binding and mRNA binding.	Znf_RING/FYVE/PHD::Znf_RING::Znf_RING_CS::Znf_CCCH::RC3H2		RC3H2 (Ring Finger And CCCH-Type Domains 2) is a Protein Coding gene.	http://www.genecards.org/cgi-bin/carddisp.pl?gene=RC3H2
FYTTD1	Forty-Two-Three Domain Containing 1::Forty-Two-Three Domain-Containing Protein 1::Protein 40-2-3::UIF::UAP56-Interacting Factor	HGNC: 25407	Entrez Gene: 84248	Ensembl: ENSG00000122068		UniProtKB: Q96QD9		Among its related pathways are Gene Expression and mRNA Splicing - Major Pathway.	GO annotations related to this gene include poly(A) RNA binding and mRNA binding.	FYTTD1		FYTTD1 (Forty-Two-Three Domain Containing 1) is a Protein Coding gene.	http://www.genecards.org/cgi-bin/carddisp.pl?gene=FYTTD1
HSPB1	Heat Shock Protein Family B (Small) Member 1::Estrogen-Regulated 24 KDa Protein::Stress-Responsive Protein 27::Heat Shock 27kDa Protein 1::Heat Shock 27kD Protein 1::Heat Shock 27 KDa Protein::28 KDa Heat Shock Protein::HSP27::HSP28::SRP27::Epididymis Secretory Protein Li 102::HEL-S-102::HS.76067::HSP 27::CMT2F::HMN2B::Hsp25::HspB1	HGNC: 5246	Entrez Gene: 3315	Ensembl: ENSG00000106211	OMIM: 602195	UniProtKB: P04792	Diseases associated with HSPB1 include Neuropathy, Distal Hereditary Motor, Type Iib and Charcot-Marie-Tooth Disease, Axonal, Type 2F.	Among its related pathways are Interleukin-3, 5 and GM-CSF signaling and Gene Expression.	GO annotations related to this gene include poly(A) RNA binding and protein kinase binding.	HSP20-like_chaperone::A-crystallin/Hsp20_dom::Alpha-crystallin/HSP::HSP20	The protein encoded by this gene is induced by environmental stress and developmental changes. The encoded protein is involved in stress resistance and actin organization and translocates from the cytoplasm to the nucleus upon stress induction. Defects in this gene are a cause of Charcot-Marie-Tooth disease type 2F (CMT2F) and distal hereditary motor neuropathy (dHMN). [provided by RefSeq, Oct 20…	HSPB1 (Heat Shock Protein Family B (Small) Member 1) is a Protein Coding gene.	http://www.genecards.org/cgi-bin/carddisp.pl?gene=HSPB1
MTDH	Metadherin::Lysine-Rich CEACAM1 Co-Isolated Protein::Astrocyte Elevated Gene-1 Protein::Metastasis Adhesion Protein::Astrocyte Elevated Gene 1::3D3/LYRIC::AEG-1::LYRIC::AEG1::LYRIC/3D3::3D3	HGNC: 29608	Entrez Gene: 92140	Ensembl: ENSG00000147649	OMIM: 610323	UniProtKB: Q86UE4	Diseases associated with MTDH include Central Nervous System Disease and Nervous System Disease.	Among its related pathways are Adhesion and Gastric cancer network 2.	GO annotations related to this gene include poly(A) RNA binding and double-stranded RNA binding.	LYRIC		MTDH (Metadherin) is a Protein Coding gene.	http://www.genecards.org/cgi-bin/carddisp.pl?gene=MTDH
CSDE1	Cold Shock Domain Containing E1::Cold Shock Domain Containing E1, RNA Binding::N-Ras Upstream Gene Protein::Upstream Of NRAS::D1S155E::UNR::Cold Shock Domain Containing E1, RNA-Binding::NRAS-Related::Protein UNR::KIAA0885::NRU	HGNC: 29905	Entrez Gene: 7812	Ensembl: ENSG00000009307	OMIM: 191510	UniProtKB: O75534		Among its related pathways are Validated targets of C-MYC transcriptional repression.	GO annotations related to this gene include nucleic acid binding and poly(A) RNA binding.	NA-bd_OB-fold::Cold-shock_CS::Cold_shock_prot::CSP_DNA-bd::SUZ-C		CSDE1 (Cold Shock Domain Containing E1) is a Protein Coding gene.	http://www.genecards.org/cgi-bin/carddisp.pl?gene=CSDE1
HSPA7	Heat Shock Protein Family A (Hsp70) Member 7::Heat Shock 70kDa Protein 7 (HSP70B)::Heat Shock 70kD Protein 7 (HSP70B)::HSP70B::Heat Shock 70 KDa Protein B	HGNC: 5240	Entrez Gene: 3311	Ensembl: ENSG00000225217	OMIM: 140556	UniProtKB: P48741		Among its related pathways are Cellular response to heat stress and Mechanisms of CFTR activation by S-nitrosoglutathione (normal and CF).		Heat_shock_70_CS::Hsp_70_fam		HSPA7 (Heat Shock Protein Family A (Hsp70) Member 7) is a Pseudogene.	http://www.genecards.org/cgi-bin/carddisp.pl?gene=HSPA7
XPO5	Exportin 5::Ran-Binding Protein 21::Exp5::KIAA1291::RANBP21	HGNC: 17675	Entrez Gene: 57510	Ensembl: ENSG00000124571	OMIM: 607845	UniProtKB: Q9HAV4	Diseases associated with XPO5 include Unilateral Retinoblastoma.	Among its related pathways are Gene Expression and RNA transport.	GO annotations related to this gene include poly(A) RNA binding and binding.	ARM-like::ARM-type_fold::Importin-beta_N::Exportin-1/Importin-b-like	This gene encodes a member of the karyopherin family that is required for the transport of small RNAs and double-stranded RNA-binding proteins from the nucleus to the cytoplasm. The encoded protein translocates cargo through the nuclear pore complex in a RanGTP-dependent process. [provided by RefSeq, Aug 2011]	XPO5 (Exportin 5) is a Protein Coding gene.	http://www.genecards.org/cgi-bin/carddisp.pl?gene=XPO5
TRIM25	Tripartite Motif Containing 25::Zinc Finger Protein 147 (Estrogen-Responsive Finger Protein)::Ubiquitin/ISG15-Conjugating Enzyme TRIM25::Tripartite Motif-Containing Protein 25::Estrogen-Responsive Finger Protein::RING-Type E3 Ubiquitin Transferase::Tripartite Motif-Containing 25::RING Finger Protein 147::ZNF147::RNF147::EFP::Tripartite Motif Protein TRIM25::Zinc Finger Protein-147::Zinc Finger Pr…	HGNC: 12932	Entrez Gene: 7706	Ensembl: ENSG00000121060	OMIM: 600453	UniProtKB: Q14258	Diseases associated with TRIM25 include Influenza and Breast Cancer.	Among its related pathways are RIG-I/MDA5 mediated induction of IFN-alpha/beta pathways and NF-kappaB Signaling.	GO annotations related to this gene include poly(A) RNA binding and acid-amino acid ligase activity.	ConA-like_dom::Znf_RING/FYVE/PHD::Znf_RING::Znf_RING_CS::B30.2/SPRY::SPRY_dom::Butyrophylin::PRY	The protein encoded by this gene is a member of the tripartite motif (TRIM) family. The TRIM motif includes three zinc-binding domains, a RING, a B-box type 1 and a B-box type 2, and a coiled-coil region. The protein localizes to the cytoplasm. The presence of potential DNA-binding and dimerization-transactivation domains suggests that this protein may act as a transcription factor, similar to se…	TRIM25 (Tripartite Motif Containing 25) is a Protein Coding gene.	http://www.genecards.org/cgi-bin/carddisp.pl?gene=TRIM25
BCAS2	Breast Carcinoma Amplified Sequence 2::DNA Amplified In Mammary Carcinoma 1 Protein::Breast Carcinoma-Amplified Sequence 2::Spliceosome-Associated Protein SPF 27::DAM1::Spliceosome Associated Protein, Amplified In Breast Cancer::DNA Amplified In Mammary Carcinoma 1::Snt309::SPF27	HGNC: 975	Entrez Gene: 10286	Ensembl: ENSG00000116752	OMIM: 605783	UniProtKB: O75934		Among its related pathways are mRNA Splicing - Major Pathway and Gene Expression.		SPF27		BCAS2 (Breast Carcinoma Amplified Sequence 2) is a Protein Coding gene.	http://www.genecards.org/cgi-bin/carddisp.pl?gene=BCAS2
MRPL20	Mitochondrial Ribosomal Protein L20::MRP-L20::L20mt	HGNC: 14478	Entrez Gene: 55052	Ensembl: ENSG00000242485	OMIM: 611833	UniProtKB: Q9BYC9		Among its related pathways are Mitochondrial translation and Organelle biogenesis and maintenance.	GO annotations related to this gene include poly(A) RNA binding and rRNA binding.	Ribosomal_L20	Mammalian mitochondrial ribosomal proteins are encoded by nuclear genes and help in protein synthesis within the mitochondrion. Mitochondrial ribosomes (mitoribosomes) consist of a small 28S subunit and a large 39S subunit. They have an estimated 75% protein to rRNA composition compared to prokaryotic ribosomes, where this ratio is reversed. Another difference between mammalian mitoribosomes and …	MRPL20 (Mitochondrial Ribosomal Protein L20) is a Protein Coding gene.	http://www.genecards.org/cgi-bin/carddisp.pl?gene=MRPL20
ALDH18A1	Aldehyde Dehydrogenase 18 Family Member A1::Pyrroline-5-Carboxylate Synthetase (Glutamate Gamma-Semialdehyde Synthetase)::Aldehyde Dehydrogenase 18 Family, Member A1::Aldehyde Dehydrogenase Family 18 Member A1::GSAS::PYCS::P5CS::Delta-1-Pyrroline-5-Carboxylate Synthetase::Delta1-Pyrroline-5-Carboxlate Synthetase::EC 2.1.2.113::EC 1.2.1.413::EC 2.3.3.133::ARCL3A::ADCL3::SPG9A::SPG9B	HGNC: 9722	Entrez Gene: 5832	Ensembl: ENSG00000059573	OMIM: 138250	UniProtKB: P54886	Diseases associated with ALDH18A1 include Cutis Laxa, Autosomal Recessive, Type Iiia and Spastic Paraplegia 9A, Autosomal Dominant.	Among its related pathways are Amino acid synthesis and interconversion (transamination) and Urea cycle and metabolism of amino groups.	GO annotations related to this gene include poly(A) RNA binding and NADP binding.	Ald_DH_C::Ald_DH_N::Ald_DH/histidinol_DH::Aldehyde_DH_dom::Glu/AcGlu_kinase::Asp/Glu/Uridylate_kinase::Glutamate_5-kinase_CS::G-glutamylP_reductase_CS::Glu_5kinase/COase_Synthase::GPR_dom::P5_carboxy_syn	This gene is a member of the aldehyde dehydrogenase family and encodes a bifunctional ATP- and NADPH-dependent mitochondrial enzyme with both gamma-glutamyl kinase and gamma-glutamyl phosphate reductase activities. The encoded protein catalyzes the reduction of glutamate to delta1-pyrroline-5-carboxylate, a critical step in the de novo biosynthesis of proline, ornithine and arginine. Mutations in…	ALDH18A1 (Aldehyde Dehydrogenase 18 Family Member A1) is a Protein Coding gene.	http://www.genecards.org/cgi-bin/carddisp.pl?gene=ALDH18A1
SF3B4	Splicing Factor 3b Subunit 4::Pre-MRNA-Splicing Factor SF3b 49 KDa Subunit::Splicing Factor 3b, Subunit 4, 49kDa::Splicing Factor 3b, Subunit 4, 49kD::Spliceosome-Associated Protein 49::SAP 49::SF3b50::SAP49::Spliceosome-Associated Protein (U2 SnRNP)::Spliceosomal Protein::SF3b49::Hsh49::AFD1	HGNC: 10771	Entrez Gene: 10262	Ensembl: ENSG00000143368	OMIM: 605593	UniProtKB: Q15427	Diseases associated with SF3B4 include Acrofacial Dysostosis 1, Nager Type and Radioulnar Synostosis.	Among its related pathways are mRNA Splicing - Major Pathway and Gene Expression.	GO annotations related to this gene include nucleic acid binding and nucleotide binding.	RRM_dom::Nucleotide-bd_a/b_plait	This gene encodes one of four subunits of the splicing factor 3B. The protein encoded by this gene cross-links to a region in the pre-mRNA immediately upstream of the branchpoint sequence in pre-mRNA in the prespliceosomal complex A. It also may be involved in the assembly of the B, C and E spliceosomal complexes. In addition to RNA-binding activity, this protein interacts directly and highly spe…	SF3B4 (Splicing Factor 3b Subunit 4) is a Protein Coding gene.	http://www.genecards.org/cgi-bin/carddisp.pl?gene=SF3B4
FASTK	Fas Activated Serine/Threonine Kinase::Fas-Activated Serine/Threonine Kinase::FAST Kinase::EC 2.7.11.8::FAST	HGNC: 24676	Entrez Gene: 10922	Ensembl: ENSG00000164896	OMIM: 606965	UniProtKB: Q14296			GO annotations related to this gene include protein kinase activity and Fas-activated serine/threonine kinase activity.	FAST_Leu-rich::RAP::FAST_2::Ser/Thr_kinase_FAST	The protein encoded by this gene is a member of the serine/threonine protein kinase family. This kinase was shown to be activated rapidly during Fas-mediated apoptosis in Jurkat cells. In response to Fas receptor ligation, it phosphorylates TIA1, an apoptosis-promoting nuclear RNA-binding protein. The encoded protein is a strong inducer of lymphocyte apoptosis. Two transcript variants encoding di…	FASTK (Fas Activated Serine/Threonine Kinase) is a Protein Coding gene.	http://www.genecards.org/cgi-bin/carddisp.pl?gene=FASTK
ZC3H8	Zinc Finger CCCH-Type Containing 8::Zinc Finger CCCH-Type Domain Containing 8::ZC3HDC8::Zinc Finger CCCH Type Domain Containing 8::Fliz1	HGNC: 30941	Entrez Gene: 84524	Ensembl: ENSG00000144161		UniProtKB: Q8N5P1		Among its related pathways are Gene Expression and RNA Polymerase II Transcription Initiation And Promoter Clearance.	GO annotations related to this gene include poly(A) RNA binding and sequence-specific DNA binding.	Znf_CCCH		ZC3H8 (Zinc Finger CCCH-Type Containing 8) is a Protein Coding gene.	http://www.genecards.org/cgi-bin/carddisp.pl?gene=ZC3H8
DDX49	DEAD-Box Helicase 49::DEAD (Asp-Glu-Ala-Asp) Box Polypeptide 49::DEAD Box Protein 49::EC 3.6.4.13::R27090_2::EC 3.6.13	HGNC: 18684	Entrez Gene: 54555	Ensembl: ENSG00000105671		UniProtKB: Q9Y6V7		Among its related pathways are Gene Expression and rRNA processing.	GO annotations related to this gene include nucleic acid binding and ATP-dependent RNA helicase activity.	P-loop_NTPase::DEAD/DEAH_box_helicase_dom::Helicase_ATP-bd::Helicase_C::RNA-helicase_DEAD-box_CS::RNA_helicase_DEAD_Q_motif		DDX49 (DEAD-Box Helicase 49) is a Protein Coding gene.	http://www.genecards.org/cgi-bin/carddisp.pl?gene=DDX49
UTP3	UTP3, Small Subunit Processome Component Homolog (S. Cerevisiae)::UTP3, Small Subunit (SSU) Processome Component, Homolog (S. Cerevisiae)::Charged Amino Acid-Rich Leucine Zipper 1::Disrupter Of Silencing SAS10::Disrupter Of Silencing 10::UTP3 Homolog::CRLZ1::SAS10::CRL1::Charged Amino Acid Rich Leucine Zipper 1 Homolog	HGNC: 24477	Entrez Gene: 57050	Ensembl: ENSG00000132467	OMIM: 611614	UniProtKB: Q9NQZ2	Diseases associated with UTP3 include Common Bile Duct Disease.	Among its related pathways are Gene Expression and rRNA processing.	GO annotations related to this gene include poly(A) RNA binding.	Sas10/Utp3/C1D::Sas10_C_dom		UTP3 (UTP3, Small Subunit Processome Component Homolog (S. Cerevisiae)) is a Protein Coding gene.	http://www.genecards.org/cgi-bin/carddisp.pl?gene=UTP3
MRPL15	Mitochondrial Ribosomal Protein L15::MRP-L15::L15mt::HSPC145::MRP-L7::RPML7	HGNC: 14054	Entrez Gene: 29088	Ensembl: ENSG00000137547	OMIM: 611828	UniProtKB: Q9P015		Among its related pathways are Mitochondrial translation and Organelle biogenesis and maintenance.	GO annotations related to this gene include poly(A) RNA binding and structural constituent of ribosome.	Ribosomal_L18e/L15P::Ribosomal_L15::Ribosomal_L15_bac-type	Mammalian mitochondrial ribosomal proteins are encoded by nuclear genes and help in protein synthesis within the mitochondrion. Mitochondrial ribosomes (mitoribosomes) consist of a small 28S subunit and a large 39S subunit. They have an estimated 75% protein to rRNA composition compared to prokaryotic ribosomes, where this ratio is reversed. Another difference between mammalian mitoribosomes and …	MRPL15 (Mitochondrial Ribosomal Protein L15) is a Protein Coding gene.	http://www.genecards.org/cgi-bin/carddisp.pl?gene=MRPL15
DDX50	DEAD-Box Helicase 50::DEAD (Asp-Glu-Ala-Asp) Box Polypeptide 50::DEAD Box Protein 50::Gu-Beta::Malignant Cell Derived RNA Helicase::RNA Helicase II/Gu Beta::Nucleolar Protein GU2::Nucleolar Protein Gu2::EC 3.6.4.13::RH-II/GuB::EC 3.6.13::Mcdrh::GU2::GUB	HGNC: 17906	Entrez Gene: 79009	Ensembl: ENSG00000107625	OMIM: 610373	UniProtKB: Q9BQ39			GO annotations related to this gene include nucleic acid binding and RNA binding.	Nucleotide-bd_a/b_plait::P-loop_NTPase::DEAD/DEAH_box_helicase_dom::Helicase_ATP-bd::Helicase_C::RNA_helicase_DEAD_Q_motif::GUCT	DEAD box proteins, characterized by the conserved motif Asp-Glu-Ala-Asp (DEAD), are putative RNA helicases. They are implicated in a number of cellular processes involving alteration of RNA secondary structure such as translation initiation, nuclear and mitochondrial splicing, and ribosome and spliceosome assembly. Based on their distribution patterns, some members of this DEAD box protein family…	DDX50 (DEAD-Box Helicase 50) is a Protein Coding gene.	http://www.genecards.org/cgi-bin/carddisp.pl?gene=DDX50
CWC27	CWC27 Spliceosome Associated Protein Homolog::Serologically Defined Colon Cancer Antigen 10::CWC27 Spliceosome-Associated Protein Homolog::Antigen NY-CO-10::PPIase CWC27::SDCCAG10::CWC27 Spliceosome-Associated Protein Homolog (S. Cerevisiae)::Peptidyl-Prolyl Cis-Trans Isomerase SDCCAG10::PPIase SDCCAG10::EC 5.2.1.8::SDCCAG-10::NY-CO-10	HGNC: 10664	Entrez Gene: 10283	Ensembl: ENSG00000153015		UniProtKB: Q6UX04			GO annotations related to this gene include peptidyl-prolyl cis-trans isomerase activity.	Cyclophilin-type_PPIase_dom::Cyclophilin-like_dom::Cyclophilin-type_PPIase::Cyclophilin-type_PPIase_CS		CWC27 (CWC27 Spliceosome Associated Protein Homolog) is a Protein Coding gene.	http://www.genecards.org/cgi-bin/carddisp.pl?gene=CWC27
CPEB4	Cytoplasmic Polyadenylation Element Binding Protein 4::CPE-Binding Protein 4::CPE-BP4::HCPEB-4::KIAA1673	HGNC: 21747	Entrez Gene: 80315	Ensembl: ENSG00000113742	OMIM: 610607	UniProtKB: Q17RY0		Among its related pathways are Dorso-ventral axis formation and Oocyte meiosis.	GO annotations related to this gene include nucleic acid binding and RNA binding.	RRM_dom::Nucleotide-bd_a/b_plait::CEBP_ZZ		CPEB4 (Cytoplasmic Polyadenylation Element Binding Protein 4) is a Protein Coding gene.	http://www.genecards.org/cgi-bin/carddisp.pl?gene=CPEB4
RBMXL1	RNA Binding Motif Protein, X-Linked-Like 1::Heterogeneous Nuclear Ribonucleoprotein G-Like 1::Kynurenine Aminotransferase III::RBM1	HGNC: 25073	Entrez Gene: 494115	Ensembl: ENSG00000213516		UniProtKB: Q96E39		Among its related pathways are mRNA Splicing - Major Pathway.	GO annotations related to this gene include nucleic acid binding and nucleotide binding.	RRM_dom::Nucleotide-bd_a/b_plait::RBM1CTR	This gene represents a retrogene of RNA binding motif protein, X-linked (RBMX), which is located on chromosome X. While all introns in the coding sequence have been processed out compared to the RBMX locus, the ORF is intact and there is specific evidence for transcription at this location. The preservation of the ORF by purifying selection in all Old World monkeys carrying it suggests that this …	RBMXL1 (RNA Binding Motif Protein, X-Linked-Like 1) is a Protein Coding gene.	http://www.genecards.org/cgi-bin/carddisp.pl?gene=RBMXL1
TSNAX	Translin-Associated Factor X::TRAX::Translin-Like Protein	HGNC: 12380	Entrez Gene: 7257	Ensembl: ENSG00000116918	OMIM: 602964	UniProtKB: Q99598	Diseases associated with TSNAX include Schizophrenia.	Among its related pathways are Gene Expression and Mitotic Prophase.	GO annotations related to this gene include poly(A) RNA binding and single-stranded DNA binding.	Translin_C::Translin::Translin_N	This gene encodes a protein which specifically interacts with translin, a DNA-binding protein that binds consensus sequences at breakpoint junctions of chromosomal translocations. The encoded protein contains bipartite nuclear targeting sequences that may provide nuclear transport for translin, which lacks any nuclear targeting motifs. [provided by RefSeq, Jul 2008]	TSNAX (Translin-Associated Factor X) is a Protein Coding gene.	http://www.genecards.org/cgi-bin/carddisp.pl?gene=TSNAX
SAMSN1	SAM Domain, SH3 Domain And Nuclear Localization Signals 1::Src Homology Domain 3 (SH3)-Containing Adapter Protein SH3 Lymphocyte Protein 2::Hematopoietic Adapter-Containing SH3 And Sterile &#945;-Motif (SAM) Domains 1::SAM Domain, SH3 Domain And Nuclear Localization Signals Protein 1::Hematopoietic Adaptor Containing SH3 And SAM Domains 1::SAM And SH3 Domain Containing 2::SH3-SAM Adaptor Protein:…	HGNC: 10528	Entrez Gene: 64092	Ensembl: ENSG00000155307	OMIM: 607978	UniProtKB: Q9NSI8			GO annotations related to this gene include poly(A) RNA binding and phosphotyrosine binding.	SH3_domain::SAM/pointed::SAM::SH3_2::rSAM/SH3_domain-containing	SAMSN1 is a member of a novel gene family of putative adaptors and scaffold proteins containing SH3 and SAM (sterile alpha motif) domains (Claudio et al., 2001 [PubMed 11536050]).[supplied by OMIM, Mar 2008]	SAMSN1 (SAM Domain, SH3 Domain And Nuclear Localization Signals 1) is a Protein Coding gene.	http://www.genecards.org/cgi-bin/carddisp.pl?gene=SAMSN1
FUBP1	Far Upstream Element Binding Protein 1::Far Upstream Element (FUSE) Binding Protein 1::FUSE Binding Protein 1::DNA Helicase V::HDH V::FBP::FUSE-Binding Protein 1::FUBP	HGNC: 4004	Entrez Gene: 8880	Ensembl: ENSG00000162613	OMIM: 603444	UniProtKB: Q96AE4	Diseases associated with FUBP1 include Oligodendroglioma and Mouth Disease.		GO annotations related to this gene include nucleic acid binding and transcription factor activity, sequence-specific DNA binding.	KH_dom::KH_dom_type_1::DUF1897	The protein encoded by this gene is a single stranded DNA-binding protein that binds to multiple DNA elements, including the far upstream element (FUSE) located upstream of c-myc. Binding to FUSE occurs on the non-coding strand, and is important to the regulation of c-myc in undifferentiated cells. This protein contains three domains, an amphipathic helix N-terminal domain, a DNA-binding central …	FUBP1 (Far Upstream Element Binding Protein 1) is a Protein Coding gene.	http://www.genecards.org/cgi-bin/carddisp.pl?gene=FUBP1
EIF3D	Eukaryotic Translation Initiation Factor 3 Subunit D::Eukaryotic Translation Initiation Factor 3, Subunit 7 Zeta, 66/67kDa::Eukaryotic Translation Initiation Factor 3, Subunit D::EIF3 P66::EIF3S7::Eukaryotic Translation Initiation Factor 3 Subunit 7::Translation Initiation Factor EIF3 P66 Subunit::EIF-3-Zeta::EIF3-Zeta::EIF3-P66::EIF3d	HGNC: 3278	Entrez Gene: 8664	Ensembl: ENSG00000100353	OMIM: 603915	UniProtKB: O15371		Among its related pathways are Gene Expression and Activation of the mRNA upon binding of the cap-binding complex and eIFs, and subsequent binding to 43S.	GO annotations related to this gene include poly(A) RNA binding and translation initiation factor activity.	eIF3d	Eukaryotic translation initiation factor-3 (eIF3), the largest of the eIFs, is a multiprotein complex composed of at least ten nonidentical subunits. The complex binds to the 40S ribosome and helps maintain the 40S and 60S ribosomal subunits in a dissociated state. It is also thought to play a role in the formation of the 40S initiation complex by interacting with the ternary complex of eIF2/GTP/…	EIF3D (Eukaryotic Translation Initiation Factor 3 Subunit D) is a Protein Coding gene.	http://www.genecards.org/cgi-bin/carddisp.pl?gene=EIF3D
DGCR14	DiGeorge Syndrome Critical Region Gene 14::DiGeorge Syndrome Critical Region Gene 13::DiGeorge Syndrome Protein H::DGCR13::DGS-H::DGSH::DGSI::ES2::DiGeorge Syndrome Critical Region Gene DGSI::DiGeorge Syndrome Critical Region 13::DiGeorge Syndrome Critical Region 14::DiGeorge Syndrome Gene H::DiGeorge Syndrome Gene I::Protein DGCR13::Protein ES2::DGS-I::Es2el	HGNC: 16817	Entrez Gene: 8220	Ensembl: ENSG00000100056	OMIM: 601755	UniProtKB: Q96DF8	Diseases associated with DGCR14 include Digeorge Syndrome and Malignant Ovarian Surface Epithelial-Stromal Neoplasm.			Nuclear_protein_DGCR14	This gene is located within the minimal DGS critical region (MDGCR) thought to contain the gene(s) responsible for a group of developmental disorders. These disorders include DiGeorge syndrome, velocardiofacial syndrome, conotruncal anomaly face syndrome, and some familial or sporadic conotruncal cardiac defects which have been associated with microdeletion of 22q11.2. The encoded protein may be …	DGCR14 (DiGeorge Syndrome Critical Region Gene 14) is a Protein Coding gene.	http://www.genecards.org/cgi-bin/carddisp.pl?gene=DGCR14
MRPL2	Mitochondrial Ribosomal Protein L2::MRP-L2::L2mt::MRP-L14::CGI-22::RPML14	HGNC: 14056	Entrez Gene: 51069	Ensembl: ENSG00000112651	OMIM: 611822	UniProtKB: Q5T653		Among its related pathways are Mitochondrial translation and Organelle biogenesis and maintenance.	GO annotations related to this gene include poly(A) RNA binding and structural constituent of ribosome.	NA-bd_OB-fold::Rib_L2_dom2::Translation_prot_SH3-like::Ribosomal_L2::Ribosomal_L2_bac/org-type::Rbsml_prot_L2_RNA-bd_dom::Ribosomal_L2_dom3::Ribosomal_L2_C	Mammalian mitochondrial ribosomal proteins are encoded by nuclear genes and help in protein synthesis within the mitochondrion. Mitochondrial ribosomes (mitoribosomes) consist of a small 28S subunit and a large 39S subunit. They have an estimated 75% protein to rRNA composition compared to prokaryotic ribosomes, where this ratio is reversed. Another difference between mammalian mitoribosomes and …	MRPL2 (Mitochondrial Ribosomal Protein L2) is a Protein Coding gene.	http://www.genecards.org/cgi-bin/carddisp.pl?gene=MRPL2
EDF1	Endothelial Differentiation Related Factor 1::Endothelial Differentiation-Related Factor 1::EDF-1::MBF1::Multiprotein Bridging Factor-1::Multiprotein Bridging Factor 1::Multiprotein-Bridging Factor 1::CFAP280	HGNC: 3164	Entrez Gene: 8721	Ensembl: ENSG00000107223	OMIM: 605107	UniProtKB: O60869			GO annotations related to this gene include poly(A) RNA binding and sequence-specific DNA binding.	Lambda_DNA-bd_dom::Cro/C1-type_HTH::MBF1_N	This gene encodes a protein that may regulate endothelial cell differentiation, lipid metabolism, and hormone-induced cardiomyocyte hypertrophy. The encoded protein has also been found to act as a transcriptional coactivator by interconnecting the general transcription factor TATA element-binding protein (TBP) and gene-specific activators. Alternate splicing results in multiple transcript variant…	EDF1 (Endothelial Differentiation Related Factor 1) is a Protein Coding gene.	http://www.genecards.org/cgi-bin/carddisp.pl?gene=EDF1
L1TD1	LINE-1 Type Transposase Domain Containing 1::ES Cell-Associated Protein 11::ECAT11	HGNC: 25595	Entrez Gene: 54596	Ensembl: ENSG00000240563		UniProtKB: Q5T7N2			GO annotations related to this gene include transcription factor activity, sequence-specific DNA binding and signal transducer activity.	Transposase_22		L1TD1 (LINE-1 Type Transposase Domain Containing 1) is a Protein Coding gene.	http://www.genecards.org/cgi-bin/carddisp.pl?gene=L1TD1
LARP4B	La Ribonucleoprotein Domain Family Member 4B::KIAA0217::La Ribonucleoprotein Domain Family, Member 4B::La Ribonucleoprotein Domain Family, Member 5::La-Related Protein 5::LARP5::La Ribonucleoprotein Domain Family Member 5	HGNC: 28987	Entrez Gene: 23185	Ensembl: ENSG00000107929	OMIM: 616513	UniProtKB: Q92615			GO annotations related to this gene include poly(A) RNA binding.	RRM_dom::Nucleotide-bd_a/b_plait::WHTH_DNA-bd_dom::Lupus_La_RNA-bd	This gene encodes a member of an evolutionarily conserved protein family implicated in RNA metabolism and translation. Members of this family are characterized by the presence of an La motif, which is often located adjacent to one or more RNA recognition motifs (RRM). Together, the two motifs constitute the functional region of the protein and enable its interaction with the RNA substrate. This p…	LARP4B (La Ribonucleoprotein Domain Family Member 4B) is a Protein Coding gene.	http://www.genecards.org/cgi-bin/carddisp.pl?gene=LARP4B
RPS24	Ribosomal Protein S24::DBA3::S24	HGNC: 10411	Entrez Gene: 6229	Ensembl: ENSG00000138326	OMIM: 602412	UniProtKB: P62847	Diseases associated with RPS24 include Diamond-Blackfan Anemia 3 and Diamond-Blackfan Anemia.	Among its related pathways are Viral mRNA Translation and Influenza Viral RNA Transcription and Replication.	GO annotations related to this gene include poly(A) RNA binding and structural constituent of ribosome.	Nucleotide-bd_a/b_plait::Ribosomal_L23/L15e_core_dom::Ribosomal_S24e::Ribosomal_S24e_CS	Ribosomes, the organelles that catalyze protein synthesis, consist of a small 40S subunit and a large 60S subunit. Together these subunits are composed of 4 RNA species and approximately 80 structurally distinct proteins. This gene encodes a ribosomal protein that is a component of the 40S subunit. The protein belongs to the S24E family of ribosomal proteins. It is located in the cytoplasm. Multi…	RPS24 (Ribosomal Protein S24) is a Protein Coding gene.	http://www.genecards.org/cgi-bin/carddisp.pl?gene=RPS24
SPTBN1	Spectrin Beta, Non-Erythrocytic 1::Spectrin, Non-Erythroid Beta Chain 1::Spectrin, Beta, Non-Erythrocytic 1::Fodrin Beta Chain::Beta-II Spectrin::SPTB2::Beta-Spectrin Non-Erythrocytic 1::Epididymis Luminal Protein 102::Spectrin Beta Chain, Brain 1::Embryonic Liver Beta-Fodrin::Beta-Spectrin II::Beta-G Spectrin::Beta-Spectrin 2::Beta-Fodrin::BetaSpII::HEL102::ELF	HGNC: 11275	Entrez Gene: 6711	Ensembl: ENSG00000115306	OMIM: 182790	UniProtKB: Q01082	Diseases associated with SPTBN1 include Beckwith-Wiedemann Syndrome and Neurofibromatosis, Type 2.	Among its related pathways are Interleukin-3, 5 and GM-CSF signaling and Developmental Biology.	GO annotations related to this gene include poly(A) RNA binding and protein complex binding.	PH_domain::PH_dom-like::Spectrin_repeat::Spectrin/alpha-actinin::CH-domain::Actinin_actin-bd_CS::PH_dom-spectrin-type::Spectrin_bsu	Spectrin is an actin crosslinking and molecular scaffold protein that links the plasma membrane to the actin cytoskeleton, and functions in the determination of cell shape, arrangement of transmembrane proteins, and organization of organelles. It is composed of two antiparallel dimers of alpha- and beta- subunits. This gene is one member of a family of beta-spectrin genes. The encoded protein con…	SPTBN1 (Spectrin Beta, Non-Erythrocytic 1) is a Protein Coding gene.	http://www.genecards.org/cgi-bin/carddisp.pl?gene=SPTBN1
MRPS24	Mitochondrial Ribosomal Protein S24::MRP-S24::BMRP-47::BMRP47::S24mt::Mitochondrial 28S Ribosomal Protein S24::HSPC335	HGNC: 14510	Entrez Gene: 64951	Ensembl: ENSG00000062582	OMIM: 611986	UniProtKB: Q96EL2		Among its related pathways are Mitochondrial translation and Organelle biogenesis and maintenance.	GO annotations related to this gene include poly(A) RNA binding and structural constituent of ribosome.	MRPS24	Mammalian mitochondrial ribosomal proteins are encoded by nuclear genes and help in protein synthesis within the mitochondrion. Mitochondrial ribosomes (mitoribosomes) consist of a small 28S subunit and a large 39S subunit. They have an estimated 75% protein to rRNA composition compared to prokaryotic ribosomes, where this ratio is reversed. Another difference between mammalian mitoribosomes and …	MRPS24 (Mitochondrial Ribosomal Protein S24) is a Protein Coding gene.	http://www.genecards.org/cgi-bin/carddisp.pl?gene=MRPS24
ALDOA	Aldolase, Fructose-Bisphosphate A::Aldolase A, Fructose-Bisphosphate::Lung Cancer Antigen NY-LU-1::Muscle-Type Aldolase::EC 4.1.2.13::63::ALDA::Epididymis Secretory Sperm Binding Protein Li 87p::Fructose-1,6-Bisphosphate Triosephosphate-Lyase::HEL-S-87p::GSD12	HGNC: 414	Entrez Gene: 226	Ensembl: ENSG00000149925	OMIM: 103850	UniProtKB: P04075	Diseases associated with ALDOA include Glycogen Storage Disease Xii and Glycogen Storage Disease Due To Aldolase A Deficiency.	Among its related pathways are Glycosaminoglycan metabolism and Glucose / Energy Metabolism.	GO annotations related to this gene include poly(A) RNA binding and actin binding.	Aldolase_TIM::Aldolase_I_AS::FBA_I	The protein encoded by this gene, Aldolase A (fructose-bisphosphate aldolase), is a glycolytic enzyme that catalyzes the reversible conversion of fructose-1,6-bisphosphate to glyceraldehyde 3-phosphate and dihydroxyacetone phosphate. Three aldolase isozymes (A, B, and C), encoded by three different genes, are differentially expressed during development. Aldolase A is found in the developing embry…	ALDOA (Aldolase, Fructose-Bisphosphate A) is a Protein Coding gene.	http://www.genecards.org/cgi-bin/carddisp.pl?gene=ALDOA
RPSA	Ribosomal Protein SA::Laminin Receptor 1 (67kD, Ribosomal Protein SA)::Multidrug Resistance-Associated Protein MGr1-Ag::Colon Carcinoma Laminin-Binding Protein::Laminin-Binding Protein Precursor P40::37/67 KDa Laminin Receptor::67 KDa Laminin Receptor::NEM/1CHD4::LBP/P40::LRP/LR::LAMR1::37LRP::LAMBR::LamR::67LR::37 KDa Laminin Receptor Precursor::37 KDa Laminin Receptor::Laminin Receptor 1::ICAS:…	HGNC: 6502	Entrez Gene: 3921	Ensembl: ENSG00000168028	OMIM: 150370	UniProtKB: P08865	Diseases associated with RPSA include Asplenia, Isolated Congenital and Familial Isolated Congenital Asplenia.	Among its related pathways are Viral mRNA Translation and Influenza Viral RNA Transcription and Replication.	GO annotations related to this gene include poly(A) RNA binding and ribosome binding.	Ribosomal_S2::Ribosomal_S2_flav_dom::Ribosomal_S2_CS::40S_ribosomal_SA::40S_SA_C::Ribosomal_S2_euk::Ribosomal_S2_euk/arc	Laminins, a family of extracellular matrix glycoproteins, are the major noncollagenous constituent of basement membranes. They have been implicated in a wide variety of biological processes including cell adhesion, differentiation, migration, signaling, neurite outgrowth and metastasis. Many of the effects of laminin are mediated through interactions with cell surface receptors. These receptors i…	RPSA (Ribosomal Protein SA) is a Protein Coding gene.	http://www.genecards.org/cgi-bin/carddisp.pl?gene=RPSA
LGTN	Ligatin	HGNC: 39494	Entrez Gene: 100529141		OMIM: 151625						Ligatin is a peripheral membrane protein found in mammalian and avian tissues during embryonic development and in early differentiated states. It is a receptor that localizes phosphoglycoproteins within endosomes and at the cell periphery where they participate in specific metabolic processes, as well as intercellular adhesion. Ligatin is, therefore, a trafficking receptor for phosphoglycoprotein…	LGTN (Ligatin) is a Protein Coding gene.	http://www.genecards.org/cgi-bin/carddisp.pl?gene=LGTN
EIF3J	Eukaryotic Translation Initiation Factor 3 Subunit J::Eukaryotic Translation Initiation Factor 3, Subunit J::EIF3S1::Eukaryotic Translation Initiation Factor 3, Subunit 1 (Alpha, 35kD)::Eukaryotic Translation Initiation Factor 3, Subunit 1 Alpha, 35kDa::Eukaryotic Translation Initiation Factor 3 Subunit 1::EIF-3-Alpha::EIF3-Alpha::EIF3-P35::EIF3 P35::EIF3j	HGNC: 3270	Entrez Gene: 8669	Ensembl: ENSG00000104131	OMIM: 603910	UniProtKB: O75822		Among its related pathways are Gene Expression and Activation of the mRNA upon binding of the cap-binding complex and eIFs, and subsequent binding to 43S.	GO annotations related to this gene include translation initiation factor activity.	eIF3j::eIF3-like_dom	This gene encodes a core subunit of the eukaryotic initiation factor 3 complex, which participates in the initiation of translation by aiding in the recruitment of protein and mRNA components to the 40S ribosome. There are pseudogenes for this gene on chromosomes 1, 3, and 9. Alternative splicing results in multiple transcript variants encoding different isoforms. [provided by RefSeq, Sep 2013]	EIF3J (Eukaryotic Translation Initiation Factor 3 Subunit J) is a Protein Coding gene.	http://www.genecards.org/cgi-bin/carddisp.pl?gene=EIF3J
RBM34	RNA Binding Motif Protein 34::RNA-Binding Motif Protein 34::KIAA0117	HGNC: 28965	Entrez Gene: 23029	Ensembl: ENSG00000188739		UniProtKB: P42696			GO annotations related to this gene include nucleic acid binding and nucleotide binding.	RRM_dom::Nucleotide-bd_a/b_plait		RBM34 (RNA Binding Motif Protein 34) is a Protein Coding gene.	http://www.genecards.org/cgi-bin/carddisp.pl?gene=RBM34
ADD1	Adducin 1::Adducin 1 (Alpha)::ADDA::Erythrocyte Adducin Alpha Subunit::Erythrocyte Adducin Subunit Alpha::Alpha-Adducin	HGNC: 243	Entrez Gene: 118	Ensembl: ENSG00000087274	OMIM: 102680	UniProtKB: P35611	Diseases associated with ADD1 include Hypertension, Essential and Gastroschisis.	Among its related pathways are Apoptotic cleavage of cellular proteins and Activation of cAMP-Dependent PKA.	GO annotations related to this gene include poly(A) RNA binding and protein heterodimerization activity.	Aldolase_II/adducin_N::ADD1	Adducins are a family of cytoskeleton proteins encoded by three genes (alpha, beta, gamma). Adducin is a heterodimeric protein that consists of related subunits, which are produced from distinct genes but share a similar structure. Alpha- and beta-adducin include a protease-resistant N-terminal region and a protease-sensitive, hydrophilic C-terminal region. Alpha- and gamma-adducins are ubiquitou…	ADD1 (Adducin 1) is a Protein Coding gene.	http://www.genecards.org/cgi-bin/carddisp.pl?gene=ADD1
RBM14	RNA Binding Motif Protein 14::RRM-Containing Coactivator Activator/Modulator::Synaptotagmin-Interacting Protein::SYT-Interacting Protein::Paraspeckle Protein 2::PSP2::SIP::RNA-Binding Motif Protein 14::Transmembrane Protein 137::SYT Interacting Protein::Coactivator Activator::TMEM137::SYTIP1::COAA	HGNC: 14219	Entrez Gene: 10432	Ensembl: ENSG00000239306	OMIM: 612409	UniProtKB: Q96PK6	Diseases associated with RBM14 include Farber Lipogranulomatosis.		GO annotations related to this gene include nucleic acid binding and RNA binding.	RRM_dom::Nucleotide-bd_a/b_plait	This gene encodes a ribonucleoprotein that functions as a general nuclear coactivator, and an RNA splicing modulator. This protein contains two RNA recognition motifs (RRM) at the N-terminus, and multiple hexapeptide repeat domain at the C-terminus that interacts with thyroid hormone receptor-binding protein (TRBP), and is required for transcription activation. Alternatively spliced transcript va…	RBM14 (RNA Binding Motif Protein 14) is a Protein Coding gene.	http://www.genecards.org/cgi-bin/carddisp.pl?gene=RBM14
CLK2	CDC Like Kinase 2::CDC-Like Kinase 2::EC 2.7.12.1::63	HGNC: 2069	Entrez Gene: 1196	Ensembl: ENSG00000176444	OMIM: 602989	UniProtKB: P49760		Among its related pathways are mRNA Splicing - Major Pathway.	GO annotations related to this gene include transferase activity, transferring phosphorus-containing groups and protein tyrosine kinase activity.	Prot_kinase_dom::Kinase-like_dom::Ser/Thr_kinase_AS::Protein_kinase_ATP_BS::Ser/Thr_dual-sp_kinase	This gene encodes a dual specificity protein kinase that phosphorylates serine/threonine and tyrosine-containing substrates. Activity of this protein regulates serine- and arginine-rich (SR) proteins of the spliceosomal complex, thereby influencing alternative transcript splicing. Chromosomal translocations have been characterized between this locus and the PAFAH1B3 (platelet-activating factor ac…	CLK2 (CDC Like Kinase 2) is a Protein Coding gene.	http://www.genecards.org/cgi-bin/carddisp.pl?gene=CLK2
SF3B2	Splicing Factor 3b Subunit 2::Pre-MRNA-Splicing Factor SF3b 145 KDa Subunit::Splicing Factor 3b, Subunit 2, 145kDa::Splicing Factor 3b, Subunit 2, 145kD::Spliceosome-Associated Protein 145::SAP 145::SF3B145::SF3b150::SAP145::Pre-MRNA Splicing Factor SF3b 145 KDa Subunit::Spliceosome Associated Protein 145::SF3b1::Cus1	HGNC: 10769	Entrez Gene: 10992	Ensembl: ENSG00000087365	OMIM: 605591	UniProtKB: Q13435	Diseases associated with SF3B2 include Hiv-1.	Among its related pathways are mRNA Splicing - Major Pathway and Gene Expression.	GO annotations related to this gene include nucleic acid binding and poly(A) RNA binding.	SAP_dom::PSP::DUF382	This gene encodes subunit 2 of the splicing factor 3b protein complex. Splicing factor 3b, together with splicing factor 3a and a 12S RNA unit, forms the U2 small nuclear ribonucleoproteins complex (U2 snRNP). The splicing factor 3b/3a complex binds pre-mRNA upstream of the intron's branch site in a sequence-independent manner and may anchor the U2 snRNP to the pre-mRNA. Splicing factor 3b is als…	SF3B2 (Splicing Factor 3b Subunit 2) is a Protein Coding gene.	http://www.genecards.org/cgi-bin/carddisp.pl?gene=SF3B2
CORO1A	Coronin 1A::Tryptophan Aspartate-Containing Coat Protein::Coronin, Actin Binding Protein, 1A::Coronin-Like Protein P57::Coronin-Like Protein A::Clipin-A::TACO::Coronin, Actin-Binding Protein, 1A::Clabp TACO::Coronin-1::CLIPINA::HCORO1::CLABP::CORO1::IMD8::P57	HGNC: 2252	Entrez Gene: 11151	Ensembl: ENSG00000102879	OMIM: 605000	UniProtKB: P31146	Diseases associated with CORO1A include Immunodeficiency 8 and Severe Combined Immunodeficiency Due To Coro1a Deficiency.	Among its related pathways are Phagosome and Tuberculosis.	GO annotations related to this gene include poly(A) RNA binding and identical protein binding.	WD40_repeat_CS::WD40_repeat::WD40_repeat_dom::WD40/YVTN_repeat-like_dom::CORO1A::Trimer_CC::Coronin::DUF1899	This gene encodes a member of the WD repeat protein family. WD repeats are minimally conserved regions of approximately 40 amino acids typically bracketed by gly-his and trp-asp (GH-WD), which may facilitate formation of heterotrimeric or multiprotein complexes. Members of this family are involved in a variety of cellular processes, including cell cycle progression, signal transduction, apoptosis…	CORO1A (Coronin 1A) is a Protein Coding gene.	http://www.genecards.org/cgi-bin/carddisp.pl?gene=CORO1A
PRPF39	Pre-MRNA Processing Factor 39::PRP39 Pre-MRNA Processing Factor 39 Homolog (S. Cerevisiae)::PRP39 Pre-MRNA Processing Factor 39 Homolog (Yeast)::PRP39 Homolog	HGNC: 20314	Entrez Gene: 55015	Ensembl: ENSG00000185246	OMIM: 614907	UniProtKB: Q86UA1				TPR-like_helical_dom::HAT		PRPF39 (Pre-MRNA Processing Factor 39) is a Protein Coding gene.	http://www.genecards.org/cgi-bin/carddisp.pl?gene=PRPF39
SKIV2L2	Ski2 Like RNA Helicase 2::KIAA0052::Superkiller Viralicidic Activity 2-Like 2 (S. Cerevisiae)::Functional Spliceosome-Associated Protein 118::ATP-Dependent RNA Helicase SKIV2L2::ATP-Dependent RNA Helicase DOB1::TRAMP-Like Complex Helicase::Dob1::Mtr4::ATP-Dependent Helicase SKIV2L2::EC 3.6.4.13::EC 3.6.13::FSAP118	HGNC: 18734	Entrez Gene: 23517	Ensembl: ENSG00000039123		UniProtKB: P42285		Among its related pathways are Gene Expression and rRNA processing.	GO annotations related to this gene include nucleic acid binding and helicase activity.	P-loop_NTPase::DEAD/DEAH_box_helicase_dom::Helicase_ATP-bd::Helicase_C::Ski2_C::rRNA_proc-arch_dom::Ski2		SKIV2L2 (Ski2 Like RNA Helicase 2) is a Protein Coding gene.	http://www.genecards.org/cgi-bin/carddisp.pl?gene=SKIV2L2
NOL6	Nucleolar Protein 6::Nucleolar Protein Family 6 (RNA-Associated)::Nucleolar Protein 6 (RNA-Associated)::Nucleolar RNA-Associated Protein::NRAP::BA311H10.1::UTP22	HGNC: 19910	Entrez Gene: 65083	Ensembl: ENSG00000165271	OMIM: 611532	UniProtKB: Q9H6R4		Among its related pathways are Gene Expression and rRNA processing.	GO annotations related to this gene include poly(A) RNA binding and RNA binding.	Nrap	The nucleolus is a dense subnuclear membraneless organelle that assembles around clusters of rRNA genes and functions in ribosome biogenesis. This gene encodes a nucleolar RNA-associated protein that is highly conserved between species. RNase treatment of permeabilized cells indicates that the nucleolar localization is RNA dependent. Further studies suggest that the protein is associated with rib…	NOL6 (Nucleolar Protein 6) is a Protein Coding gene.	http://www.genecards.org/cgi-bin/carddisp.pl?gene=NOL6
GNL2	G Protein Nucleolar 2::Guanine Nucleotide Binding Protein-Like 2 (Nucleolar)::Autoantigen NGP-1::Nucleostemin-2::NGP1::Novel Nucleolar Guanosine 5-Triphosphate Binding Protein Autoantigen::Nucleolar G-Protein Gene 1::Nucleolar GTPase::HUMAUANTIG::Ngp-1::Nog2::Nug2	HGNC: 29925	Entrez Gene: 29889	Ensembl: ENSG00000134697	OMIM: 609365	UniProtKB: Q13823		Among its related pathways are Ribosome biogenesis in eukaryotes.	GO annotations related to this gene include poly(A) RNA binding and GTPase activity.	P-loop_NTPase::GTP_binding_domain::G_CP_dom::GTP-bd_ortho_bundle::NOG2_N_dom::NOG2		GNL2 (G Protein Nucleolar 2) is a Protein Coding gene.	http://www.genecards.org/cgi-bin/carddisp.pl?gene=GNL2
FAM120C	Family With Sequence Similarity 120C::Tumor Antigen BJ-HCC-21::CXorf17::Chromosome X Open Reading Frame 17::Protein FAM120C::ORF34	HGNC: 16949	Entrez Gene: 54954	Ensembl: ENSG00000184083	OMIM: 300741	UniProtKB: Q9NX05			GO annotations related to this gene include poly(A) RNA binding.	PIN_domain-like::Coact_PPARg::Coact_PPARg-like_2	This gene encodes a potential transmembrane protein and lies in a region where mutations and deletions have been associated with intellectual disability and autism. Alternative splicing results in multiple transcript variants. [provided by RefSeq, Aug 2011]	FAM120C (Family With Sequence Similarity 120C) is a Protein Coding gene.	http://www.genecards.org/cgi-bin/carddisp.pl?gene=FAM120C
INTS6	Integrator Complex Subunit 6::DEAD/H (Asp-Glu-Ala-Asp/His) Box Polypeptide 26::Protein Deleted In Cancer 1::DDX26A::DDX26::DBI-1::DICE1::INT6::DEAD Box Protein::RNA Helicase HDB::Protein DDX26::Notchl2::DBI1::HDB	HGNC: 14879	Entrez Gene: 26512	Ensembl: ENSG00000102786	OMIM: 604331	UniProtKB: Q9UL03		Among its related pathways are Gene Expression and RNA Polymerase II Transcription Initiation And Promoter Clearance.	GO annotations related to this gene include transmembrane signaling receptor activity.	VWF_A::INT_SG_DDX_CT_C	DEAD box proteins, characterized by the conserved motif Asp-Glu-Ala-Asp (DEAD), are putative RNA helicases. The protein encoded by this gene is a DEAD box protein that is part of a complex that interacts with the C-terminus of RNA polymerase II and is involved in 3' end processing of snRNAs. In addition, this gene is a candidate tumor suppressor and is located in the critical region of loss of he…	INTS6 (Integrator Complex Subunit 6) is a Protein Coding gene.	http://www.genecards.org/cgi-bin/carddisp.pl?gene=INTS6
ERI3	ERI1 Exoribonuclease Family Member 3::Prion Protein-Interacting Protein::Prion Interactor 1::PRNPIP::PINT1::Enhanced RNAi Three Prime MRNA Exonuclease Homolog 3 (C.Elegans)::Enhanced RNAi Three Prime MRNA Exonuclease Homolog 3::Prion Protein Interacting Protein::Exoribonuclease 3::EC 3.1.-.-::PRNPIP1	HGNC: 17276	Entrez Gene: 79033	Ensembl: ENSG00000117419	OMIM: 609917	UniProtKB: O43414			GO annotations related to this gene include nucleic acid binding and exonuclease activity.	Exonuclease_RNaseT/DNA_pol3::RNaseH-like_dom		ERI3 (ERI1 Exoribonuclease Family Member 3) is a Protein Coding gene.	http://www.genecards.org/cgi-bin/carddisp.pl?gene=ERI3
EEF1A1	Eukaryotic Translation Elongation Factor 1 Alpha 1::Leukocyte Receptor Cluster (LRC) Member 7::Leukocyte Receptor Cluster Member 7::Eukaryotic Elongation Factor 1 A-1::Elongation Factor Tu::EF-1-Alpha-1::EEF1A-1::EEF1A::LENG7::EF-Tu::EF1A::Eukaryotic Translation Elongation Factor 1 Alpha 1-Like 14::Glucocorticoid Receptor AF-1 Specific Elongation Factor::Translation Elongation Factor 1 Alpha 1-Li…	HGNC: 3189	Entrez Gene: 1915	Ensembl: ENSG00000156508	OMIM: 130590	UniProtKB: P68104	Diseases associated with EEF1A1 include Tinea Nigra and Cutaneous Anthrax.	Among its related pathways are Gene Expression and Viral mRNA Translation.	GO annotations related to this gene include poly(A) RNA binding and protein kinase binding.	P-loop_NTPase::Transl_B-barrel::Transl_elong_EF1A/Init_IF2_C::TF_GTP-bd_dom::Transl_elong_EFTu/EF1A_C::Transl_elong_EFTu/EF1A_2::G_TR_CS::Transl_elong_EF1A_euk/arc	This gene encodes an isoform of the alpha subunit of the elongation factor-1 complex, which is responsible for the enzymatic delivery of aminoacyl tRNAs to the ribosome. This isoform (alpha 1) is expressed in brain, placenta, lung, liver, kidney, and pancreas, and the other isoform (alpha 2) is expressed in brain, heart and skeletal muscle. This isoform is identified as an autoantigen in 66% of p…	EEF1A1 (Eukaryotic Translation Elongation Factor 1 Alpha 1) is a Protein Coding gene.	http://www.genecards.org/cgi-bin/carddisp.pl?gene=EEF1A1
PKN2	Protein Kinase N2::Protein Kinase C-Like 2::Cardiolipin-Activated Protein Kinase Pak2::Protein-Kinase C-Related Kinase 2::EC 2.7.11.13::63::PKN Gamma::PRKCL2::PRK2::EC 2.7.113::PRO2042::PAK-2::STK7::PAK2	HGNC: 9406	Entrez Gene: 5586	Ensembl: ENSG00000065243	OMIM: 602549	UniProtKB: Q16513		Among its related pathways are Signaling by Rho GTPases and PI3K-Akt signaling pathway.	GO annotations related to this gene include poly(A) RNA binding and protein kinase activity.	Prot_kinase_dom::Kinase-like_dom::Ser/Thr_kinase_AS::Protein_kinase_ATP_BS::C2_dom::Ser/Thr_dual-sp_kinase::AGC-kinase_C::Pkinase_C::HR1_rho-bd		PKN2 (Protein Kinase N2) is a Protein Coding gene.	http://www.genecards.org/cgi-bin/carddisp.pl?gene=PKN2
SLC25A5	Solute Carrier Family 25 Member 5::Solute Carrier Family 25 (Mitochondrial Carrier; Adenine Nucleotide Translocator), Member 5::ADP,ATP Carrier Protein, Fibroblast Isoform::ANT2::Solute Carrier Family 25 (Mitochondrial Carrier Adenine Nucleotide Translocator), Member 5::Adenine Nucleotide Translocator 2 (Fibroblast)::Adenine Nucleotide Translocator 2::ADP,ATP Carrier Protein 2::ANT 2::AAC2::2F1::…	HGNC: 10991	Entrez Gene: 292	Ensembl: ENSG00000005022	OMIM: 300150	UniProtKB: P05141	Diseases associated with SLC25A5 include Non-Syndromic Intellectual Disability and Oxyphilic Adenoma.	Among its related pathways are HTLV-I infection and Glucose / Energy Metabolism.	GO annotations related to this gene include poly(A) RNA binding and adenine transmembrane transporter activity.	Mt_carrier_dom::Mitochondrial_sb/sol_carrier::Mit_carrier::Aden_trnslctor	This gene is a member of the mitochondrial carrier subfamily of solute carrier protein genes. The product of this gene functions as a gated pore that translocates ADP from the cytoplasm into the mitochondrial matrix and ATP from the mitochondrial matrix into the cytoplasm. The protein forms a homodimer embedded in the inner mitochondria membrane. Suppressed expression of this gene has been shown …	SLC25A5 (Solute Carrier Family 25 Member 5) is a Protein Coding gene.	http://www.genecards.org/cgi-bin/carddisp.pl?gene=SLC25A5
HMGN5	High Mobility Group Nucleosome Binding Domain 5::High-Mobility Group Nucleosome Binding Domain 5::Nucleosomal Binding Protein 1::Nucleosome-Binding Protein 1::NSBP1::NBP-45	HGNC: 8013	Entrez Gene: 79366	Ensembl: ENSG00000198157	OMIM: 300385	UniProtKB: P82970			GO annotations related to this gene include poly(A) RNA binding and nucleosomal DNA binding.	HMGN_fam	This gene encodes a nuclear protein with similarities to the high mobility group proteins, HMG14 and HMG17, which suggests that this protein may function as a nucleosomal binding and transcriptional activating protein. [provided by RefSeq, Sep 2009]	HMGN5 (High Mobility Group Nucleosome Binding Domain 5) is a Protein Coding gene.	http://www.genecards.org/cgi-bin/carddisp.pl?gene=HMGN5
CPSF7	Cleavage And Polyadenylation Specific Factor 7::Cleavage And Polyadenylation Specificity Factor 59 KDa Subunit::Cleavage And Polyadenylation Specific Factor 7, 59kDa::Pre-MRNA Cleavage Factor Im 59 KDa Subunit::Cleavage Factor Im Complex 59 KDa Subunit::CPSF 59 KDa Subunit::CFIm59::Pre-MRNA Cleavage Factor I, 59 KDa Subunit::Pre MRNA Cleavage Factor I, 59 KDa Subunit::Pre MRNA Cleavage Factor I::…	HGNC: 30098	Entrez Gene: 79869	Ensembl: ENSG00000149532		UniProtKB: Q8N684		Among its related pathways are mRNA Splicing - Major Pathway and Gene Expression.	GO annotations related to this gene include nucleic acid binding and nucleotide binding.	RRM_dom::Nucleotide-bd_a/b_plait		CPSF7 (Cleavage And Polyadenylation Specific Factor 7) is a Protein Coding gene.	http://www.genecards.org/cgi-bin/carddisp.pl?gene=CPSF7
RBM20	RNA Binding Motif Protein 20::RNA-Binding Motif Protein 20	HGNC: 27424	Entrez Gene: 282996	Ensembl: ENSG00000203867	OMIM: 613171	UniProtKB: Q5T481	Diseases associated with RBM20 include Cardiomyopathy, Dilated, 1Dd and Rbm20-Related Dilated Cardiomyopathy.		GO annotations related to this gene include nucleic acid binding and nucleotide binding.	RRM_dom::Nucleotide-bd_a/b_plait::Znf_C2H2-like::Znf_U1::Znf_C2H2_matrin	This gene encodes a protein that binds RNA and regulates splicing. Mutations in this gene have been associated with familial dilated cardiomyopathy. [provided by RefSeq, Apr 2014]	RBM20 (RNA Binding Motif Protein 20) is a Protein Coding gene.	http://www.genecards.org/cgi-bin/carddisp.pl?gene=RBM20
RRP1B	Ribosomal RNA Processing 1B::KIAA0179::RRP1-Like Protein B::Ribosomal RNA Processing 1 Homolog B (S. Cerevisiae)::Protein Phosphatase 1, Regulatory Subunit 136::Ribosomal RNA Processing 1 Homolog B::Regulatory Subunit 136::Protein Phosphatase 1::PPP1R136::NNP1L::RRP1::NNP1	HGNC: 23818	Entrez Gene: 23076	Ensembl: ENSG00000160208	OMIM: 610654	UniProtKB: Q14684			GO annotations related to this gene include poly(A) RNA binding.	Nop52		RRP1B (Ribosomal RNA Processing 1B) is a Protein Coding gene.	http://www.genecards.org/cgi-bin/carddisp.pl?gene=RRP1B
SDAD1	SDA1 Domain Containing 1::SDA1 Domain-Containing Protein 1::Nucleolar Protein 130::NUC130::HSDA	HGNC: 25537	Entrez Gene: 55153	Ensembl: ENSG00000198301		UniProtKB: Q9NVU7	Diseases associated with SDAD1 include Allergic Rhinitis and Rhinitis.		GO annotations related to this gene include binding.	ARM-type_fold::SDA1_dom::Uncharacterised_NUC130/133_N::Sda1		SDAD1 (SDA1 Domain Containing 1) is a Protein Coding gene.	http://www.genecards.org/cgi-bin/carddisp.pl?gene=SDAD1
RPS17	Ribosomal Protein S17::RPS17L::Ribosomal Protein S17-Like::RPS17L1::RPS17L2::DBA4::S17	HGNC: 10397	Entrez Gene: 6218	Ensembl: ENSG00000182774	OMIM: 180472	UniProtKB: P08708	Diseases associated with RPS17 include Diamond-Blackfan Anemia 4 and Diamond-Blackfan Anemia.	Among its related pathways are Viral mRNA Translation and Influenza Viral RNA Transcription and Replication.	GO annotations related to this gene include poly(A) RNA binding and structural constituent of ribosome.	Ribosomal_S17e::Ribosomal_S17e_CS	Ribosomes, the organelles that catalyze protein synthesis, consist of a small 40S subunit and a large 60S subunit. Together these subunits are composed of four RNA species and approximately 80 structurally distinct proteins. This gene encodes a ribosomal protein that is a component of the 40S subunit. The protein belongs to the S17E family of ribosomal proteins and is located in the cytoplasm. Mu…	RPS17 (Ribosomal Protein S17) is a Protein Coding gene.	http://www.genecards.org/cgi-bin/carddisp.pl?gene=RPS17
HLTF	Helicase-Like Transcription Factor::SWI/SNF Related, Matrix Associated, Actin Dependent Regulator Of Chromatin, Subfamily A, Member 3::SWI/SNF-Related Matrix-Associated Actin-Dependent Regulator Of Chromatin Subfamily A Member 3::DNA-Binding Protein/Plasminogen Activator Inhibitor 1 Regulator::Sucrose Nonfermenting Protein 2-Like 3::RING Finger Protein 80::SMARCA3::HIP116A::SNF2L3::HIP116::RNF80:…	HGNC: 11099	Entrez Gene: 6596	Ensembl: ENSG00000071794	OMIM: 603257	UniProtKB: Q14527	Diseases associated with HLTF include Colorectal Cancer.	Among its related pathways are RB in Cancer and BRCA1 Pathway.	GO annotations related to this gene include nucleic acid binding and ligase activity.	P-loop_NTPase::Znf_RING/FYVE/PHD::Znf_RING::Znf_RING_CS::Helicase_ATP-bd::Helicase_C::SNF2_N::HLTF::HIRAN	This gene encodes a member of the SWI/SNF family. Members of this family have helicase and ATPase activities and are thought to regulate transcription of certain genes by altering the chromatin structure around those genes. The encoded protein contains a RING finger DNA binding motif. Two transcript variants encoding the same protein have been found for this gene. However, use of an alternative t…	HLTF (Helicase-Like Transcription Factor) is a Protein Coding gene.	http://www.genecards.org/cgi-bin/carddisp.pl?gene=HLTF
KPNB1	Karyopherin Subunit Beta 1::Karyopherin (Importin) Beta 1::Pore Targeting Complex 97 KDa Subunit::Karyopherin Subunit Beta-1::Nuclear Factor P97::Importin-90::Importin 1::PTAC97::NTF97::Importin Beta-1 Subunit::Importin 90::Impnb::IMB1::IPO1::IPOB	HGNC: 6400	Entrez Gene: 3837	Ensembl: ENSG00000108424	OMIM: 602738	UniProtKB: Q14974	Diseases associated with KPNB1 include Influenza and Hiv-1.	Among its related pathways are Activation of DNA fragmentation factor and Infectious disease.	GO annotations related to this gene include poly(A) RNA binding and enzyme binding.	ARM-like::ARM-type_fold::HEAT_type_2::Importin-beta_N	Nucleocytoplasmic transport, a signal- and energy-dependent process, takes place through nuclear pore complexes embedded in the nuclear envelope. The import of proteins containing a nuclear localization signal (NLS) requires the NLS import receptor, a heterodimer of importin alpha and beta subunits also known as karyopherins. Importin alpha binds the NLS-containing cargo in the cytoplasm and impo…	KPNB1 (Karyopherin Subunit Beta 1) is a Protein Coding gene.	http://www.genecards.org/cgi-bin/carddisp.pl?gene=KPNB1
KHSRP	KH-Type Splicing Regulatory Protein::KH Type-Splicing Regulatory Protein::FUSE Binding Protein 2::FUSE-Binding Protein 2::FUBP2::KSRP::P75::FBP2	HGNC: 6316	Entrez Gene: 8570	Ensembl: ENSG00000088247	OMIM: 603445	UniProtKB: Q92945	Diseases associated with KHSRP include Pheochromocytoma.	Among its related pathways are Gene Expression and CDK-mediated phosphorylation and removal of Cdc6.	GO annotations related to this gene include nucleic acid binding and RNA binding.	KH_dom::KH_dom_type_1::DUF1897	The KHSRP gene encodes a multifunctional RNA-binding protein implicated in a variety of cellular processes, including transcription, alternative pre-mRNA splicing, and mRNA localization (Min et al., 1997 [PubMed 9136930]; Gherzi et al., 2004 [PubMed 15175153]).[supplied by OMIM, Apr 2010]	KHSRP (KH-Type Splicing Regulatory Protein) is a Protein Coding gene.	http://www.genecards.org/cgi-bin/carddisp.pl?gene=KHSRP
GRN	Granulin::Proepithelin::Progranulin::PEPI::PC Cell-Derived Growth Factor::Granulin-Epithelin::Acrogranin::CLN11::PCDGF::GP88::PGRN::Gep	HGNC: 4601	Entrez Gene: 2896	Ensembl: ENSG00000030582	OMIM: 138945	UniProtKB: P28799	Diseases associated with GRN include Frontotemporal Lobar Degeneration With Ubiquitin-Positive Inclusions and Ceroid Lipofuscinosis, Neuronal, 11.	Among its related pathways are Integrated Breast Cancer Pathway.	GO annotations related to this gene include poly(A) RNA binding and growth factor activity.	Granulin::Cys_repeat_1	Granulins are a family of secreted, glycosylated peptides that are cleaved from a single precursor protein with 7.5 repeats of a highly conserved 12-cysteine granulin/epithelin motif. The 88 kDa precursor protein, progranulin, is also called proepithelin and PC cell-derived growth factor. Cleavage of the signal peptide produces mature granulin which can be further cleaved into a variety of active…	GRN (Granulin) is a Protein Coding gene.	http://www.genecards.org/cgi-bin/carddisp.pl?gene=GRN
AQR	Aquarius Intron-Binding Spliceosomal Factor::Functional Spliceosome-Associated Protein 164::Intron-Binding Protein Of 160 KDa::IBP160::Aquarius Homolog (Mouse)::Aquarius Homolog::KIAA0560::FSAP164	HGNC: 29513	Entrez Gene: 9716	Ensembl: ENSG00000021776	OMIM: 610548	UniProtKB: O60306		Among its related pathways are Transcription-Coupled Nucleotide Excision Repair (TC-NER) and DNA Double-Strand Break Repair.	GO annotations related to this gene include poly(A) RNA binding.	P-loop_NTPase::CWF11_fam::Aquarius::Aquarius_N		AQR (Aquarius Intron-Binding Spliceosomal Factor) is a Protein Coding gene.	http://www.genecards.org/cgi-bin/carddisp.pl?gene=AQR
LGALS3	Lectin, Galactoside Binding Soluble 3::Lectin, Galactoside-Binding, Soluble, 3::Advanced Glycation End-Product Receptor 3::Carbohydrate-Binding Protein 35::Galactose-Specific Lectin 3::Laminin-Binding Protein::IgE-Binding Protein::35 KDa Lectin::Lectin L-29::GALBP::MAC2::Galactoside-Binding Protein::MAC-2 Antigen::Mac-2 Antigen::Galectin 3::LGALS2::CBP 35::CBP35::GALIG::Gal-3::GAL3::L-31::L31	HGNC: 6563	Entrez Gene: 3958	Ensembl: ENSG00000131981	OMIM: 153619	UniProtKB: P17931	Diseases associated with LGALS3 include Follicular Adenoma and Thyroid Cancer.	Among its related pathways are NF-kappaB Signaling and Immune System.	GO annotations related to this gene include poly(A) RNA binding and chemoattractant activity.	ConA-like_dom::Galectin_CRD	This gene encodes a member of the galectin family of carbohydrate binding proteins. Members of this protein family have an affinity for beta-galactosides. The encoded protein is characterized by an N-terminal proline-rich tandem repeat domain and a single C-terminal carbohydrate recognition domain. This protein can self-associate through the N-terminal domain allowing it to bind to multivalent sa…	LGALS3 (Lectin, Galactoside Binding Soluble 3) is a Protein Coding gene.	http://www.genecards.org/cgi-bin/carddisp.pl?gene=LGALS3
TRA2A	Transformer 2 Alpha Homolog::Transformer 2 Alpha Homolog (Drosophila)::Transformer-2 Protein Homolog A::TRA-2 Alpha::TRA2-Alpha::Putative MAPK Activating Protein PM24::Transformer-2 Alpha::Htra-2 Alpha::Htra-2-Alpha::Tra2alpha::HSU53209::AWMS1	HGNC: 16645	Entrez Gene: 29896	Ensembl: ENSG00000164548	OMIM: 602718	UniProtKB: Q13595		Among its related pathways are mRNA Splicing - Major Pathway.	GO annotations related to this gene include nucleic acid binding and nucleotide binding.	RRM_dom::Nucleotide-bd_a/b_plait	This gene is a member of the transformer 2 homolog family and encodes a protein with several RRM (RNA recognition motif) domains. This phosphorylated nuclear protein binds to specific RNA sequences and plays a role in the regulation of pre-mRNA splicing. Alternatively spliced transcript variants have been found for this gene. [provided by RefSeq, Sep 2013]	TRA2A (Transformer 2 Alpha Homolog) is a Protein Coding gene.	http://www.genecards.org/cgi-bin/carddisp.pl?gene=TRA2A
MEX3B	Mex-3 RNA Binding Family Member B::Ring Finger And KH Domain Containing 3::RING Finger Protein 195::RNF195::RKHD3::RING Finger And KH Domain-Containing Protein 3::Mex-3 Homolog B (C. Elegans)::KIAA2009::MEX-3B	HGNC: 25297	Entrez Gene: 84206	Ensembl: ENSG00000183496	OMIM: 611008	UniProtKB: Q6ZN04			GO annotations related to this gene include nucleic acid binding and calcium ion binding.	Znf_RING/FYVE/PHD::KH_dom::KH_dom_type_1::Znf_RING	This gene encodes an RNA-binding phosphoprotein that is part of the MEX3 (muscle excess 3) family of translational regulators. The encoded protein contains N-terminal nuclear export and nuclear localization signals and is exported from the cytoplasm to the nucleus. The protein binds to RNA via two KH domains and also colocalizes with MEX3A, Dcp1A decapping factor and Argonaute proteins within P (…	MEX3B (Mex-3 RNA Binding Family Member B) is a Protein Coding gene.	http://www.genecards.org/cgi-bin/carddisp.pl?gene=MEX3B
IMMT	Inner Membrane Mitochondrial Protein::Mitofilin::Mitochondrial Inner Membrane Organizing System 2::Cell Proliferation-Inducing Gene 4/52 Protein::Mitochondrial Inner Membrane Protein::P87/89::MINOS2::Mic60::HMP::Inner Membrane Protein, Mitochondrial (Mitofilin)::Cell Proliferation-Inducing Protein 52::Inner Membrane Protein, Mitochondrial::Proliferation-Inducing Gene 4::Motor Protein::PIG52::PIG4…	HGNC: 6047	Entrez Gene: 10989	Ensembl: ENSG00000132305	OMIM: 600378	UniProtKB: Q16891	Diseases associated with IMMT include Gracile Syndrome and Melanoma-Associated Retinopathy.		GO annotations related to this gene include poly(A) RNA binding.	Mt-IM_prot_Mitofilin		IMMT (Inner Membrane Mitochondrial Protein) is a Protein Coding gene.	http://www.genecards.org/cgi-bin/carddisp.pl?gene=IMMT
SNRNP40	Small Nuclear Ribonucleoprotein U5 Subunit 40::Small Nuclear Ribonucleoprotein, U5 40kDa Subunit::Small Nuclear Ribonucleoprotein 40kDa (U5)::WD Repeat Domain 57 (U5 SnRNP Specific)::WD Repeat-Containing Protein 57::U5 SnRNP 40 KDa Protein::38 KDa-Splicing Factor::Prp8-Binding Protein::HPRP8BP::PRP8BP::U5-40K::WDR57::U5 SnRNP-Specific 40 KDa Protein (HPrp8-Binding)::U5 SnRNP-Specific 40 KDa Prote…	HGNC: 30857	Entrez Gene: 9410	Ensembl: ENSG00000060688	OMIM: 607797	UniProtKB: Q96DI7	Diseases associated with SNRNP40 include Intermediate Charcot-Marie-Tooth Neuropathy.	Among its related pathways are mRNA Splicing - Major Pathway and Gene Expression.	GO annotations related to this gene include poly(A) RNA binding.	WD40_repeat_CS::WD40_repeat::WD40_repeat_dom::WD40/YVTN_repeat-like_dom::G-protein_beta_WD-40_rep	This gene encodes a component of the U5 small nuclear ribonucleoprotein (snRNP) particle. The U5 snRNP is part of the spliceosome, a multiprotein complex that catalyzes the removal of introns from pre-messenger RNAs. [provided by RefSeq, Jul 2008]	SNRNP40 (Small Nuclear Ribonucleoprotein U5 Subunit 40) is a Protein Coding gene.	http://www.genecards.org/cgi-bin/carddisp.pl?gene=SNRNP40
SCAF11	SR-Related CTD Associated Factor 11::Splicing Factor, Arginine/Serine-Rich 2, Interacting Protein::Serine/Arginine-Rich Splicing Factor 2, Interacting Protein::Splicing Factor, Arginine/Serine-Rich 2-Interacting Protein::Serine/Arginine-Rich Splicing Factor 2-Interacting Protein::SR-Related And CTD-Associated Factor 11::SR-Related CTD-Associated Factor 11::Renal Carcinoma Antigen NY-REN-40::Splic…	HGNC: 10784	Entrez Gene: 9169	Ensembl: ENSG00000139218	OMIM: 603668	UniProtKB: Q99590			GO annotations related to this gene include poly(A) RNA binding.	Znf_RING/FYVE/PHD::Znf_RING::Znf_RING_CS		SCAF11 (SR-Related CTD Associated Factor 11) is a Protein Coding gene.	http://www.genecards.org/cgi-bin/carddisp.pl?gene=SCAF11
ANXA11	Annexin A11::Calcyclin-Associated Annexin 50::56 KDa Autoantigen::Annexin XI::Annexin-11::CAP-50::ANX11::Autoantigen, 56-KD::CAP50	HGNC: 535	Entrez Gene: 311	Ensembl: ENSG00000122359	OMIM: 602572	UniProtKB: P50995	Diseases associated with ANXA11 include Papillary Hidradenoma and Taeniasis.		GO annotations related to this gene include poly(A) RNA binding and calcium-dependent protein binding.	Annexin_repeat::Annexin::Annexin_repeat_CS::AnnexinXI	This gene encodes a member of the annexin family, a group of calcium-dependent phospholipid-binding proteins. Annexins have unique N-terminal domains and conserved C-terminal domains, which contain calcium-dependent phospholipid-binding sites. The encoded protein is a 56-kD antigen recognized by sera from patients with various autoimmune diseases. Several transcript variants encoding two differen…	ANXA11 (Annexin A11) is a Protein Coding gene.	http://www.genecards.org/cgi-bin/carddisp.pl?gene=ANXA11
HIST1H1E	Histone Cluster 1, H1e::H1 Histone Family, Member 4::Histone 1, H1e::Histone H1s-4::Histone H1b::H1F4::DJ221C16.5::H1s-4::H1.4::H1E	HGNC: 4718	Entrez Gene: 3008	Ensembl: ENSG00000168298	OMIM: 142220	UniProtKB: P10412		Among its related pathways are Packaging Of Telomere Ends and Activation of DNA fragmentation factor.	GO annotations related to this gene include poly(A) RNA binding and chromatin DNA binding.	WHTH_DNA-bd_dom::Histone_H5::Histone_H1/H5_H15	Histones are basic nuclear proteins responsible for nucleosome structure of the chromosomal fiber in eukaryotes. Two molecules of each of the four core histones (H2A, H2B, H3, and H4) form an octamer, around which approximately 146 bp of DNA is wrapped in repeating units, called nucleosomes. The linker histone, H1, interacts with linker DNA between nucleosomes and functions in the compaction of c…	HIST1H1E (Histone Cluster 1, H1e) is a Protein Coding gene.	http://www.genecards.org/cgi-bin/carddisp.pl?gene=HIST1H1E
PCBP3	Poly(RC) Binding Protein 3::ALPHA-CP3::Poly(RC)-Binding Protein 3	HGNC: 8651	Entrez Gene: 54039	Ensembl: ENSG00000183570	OMIM: 608502	UniProtKB: P57721			GO annotations related to this gene include nucleic acid binding and RNA binding.	KH_dom::KH_dom_type_1	This gene encodes a member of the KH-domain protein subfamily. Proteins of this subfamily, also referred to as alpha-CPs, bind to RNA with a specificity for C-rich pyrimidine regions. Alpha-CPs play important roles in post-transcriptional activities and have different cellular distributions. This gene's protein is found in the cytoplasm, yet it lacks the nuclear localization signals found in othe…	PCBP3 (Poly(RC) Binding Protein 3) is a Protein Coding gene.	http://www.genecards.org/cgi-bin/carddisp.pl?gene=PCBP3
MRPS26	Mitochondrial Ribosomal Protein S26::28S Ribosomal Protein S13, Mitochondrial::C20orf193::MRP-S13::MRP-S26::RPMS13::S13mt::S26mt::Serologically Defined Breast Cancer Antigen NY-BR-87::Chromosome 20 Open Reading Frame 193::DJ534B8.3::NY-BR-87::MRPS13::GI008	HGNC: 14045	Entrez Gene: 64949	Ensembl: ENSG00000125901	OMIM: 611988	UniProtKB: Q9BYN8		Among its related pathways are Mitochondrial translation and Organelle biogenesis and maintenance.	GO annotations related to this gene include poly(A) RNA binding.	MRPS26	Mammalian mitochondrial ribosomal proteins are encoded by nuclear genes and help in protein synthesis within the mitochondrion. Mitochondrial ribosomes (mitoribosomes) consist of a small 28S subunit and a large 39S subunit. They have an estimated 75% protein to rRNA composition compared to prokaryotic ribosomes, where this ratio is reversed. Another difference between mammalian mitoribosomes and …	MRPS26 (Mitochondrial Ribosomal Protein S26) is a Protein Coding gene.	http://www.genecards.org/cgi-bin/carddisp.pl?gene=MRPS26
SF3B5	Splicing Factor 3b Subunit 5::Pre-MRNA-Splicing Factor SF3b 10 KDa Subunit::Splicing Factor 3b, Subunit 5, 10kDa::SF3b10::SF3b5::Ysf3	HGNC: 21083	Entrez Gene: 83443	Ensembl: ENSG00000169976		UniProtKB: Q9BWJ5		Among its related pathways are mRNA Splicing - Major Pathway and Gene Expression.		Splicing_factor_3B_subunit_5::SF3b5/RDS3-10		SF3B5 (Splicing Factor 3b Subunit 5) is a Protein Coding gene.	http://www.genecards.org/cgi-bin/carddisp.pl?gene=SF3B5
NMD3	NMD3 Ribosome Export Adaptor::HNMD3::NMD3 Homolog (S. Cerevisiae)::NMD3 Homolog::CGI-07	HGNC: 24250	Entrez Gene: 51068	Ensembl: ENSG00000169251	OMIM: 611021	UniProtKB: Q96D46		Among its related pathways are RNA transport and Ribosome biogenesis in eukaryotes.	GO annotations related to this gene include poly(A) RNA binding and ribosomal large subunit binding.	NMD3	Ribosomal 40S and 60S subunits associate in the nucleolus and are exported to the cytoplasm. The protein encoded by this gene is involved in the passage of the 60S subunit through the nuclear pore complex and into the cytoplasm. Several transcript variants exist for this gene, but the full-length natures of only two have been described to date. [provided by RefSeq, Feb 2016]	NMD3 (NMD3 Ribosome Export Adaptor) is a Protein Coding gene.	http://www.genecards.org/cgi-bin/carddisp.pl?gene=NMD3
USP10	Ubiquitin Specific Peptidase 10::Ubiquitin-Specific-Processing Protease 10::Ubiquitin Specific Protease 10::Deubiquitinating Enzyme 10::Ubiquitin Thioesterase 10::Ubiquitin Thiolesterase 10::EC 3.4.19.12::KIAA0190::UBPO	HGNC: 12608	Entrez Gene: 9100	Ensembl: ENSG00000103194	OMIM: 609818	UniProtKB: Q14694		Among its related pathways are DNA Double-Strand Break Repair and Translesion synthesis by Y family DNA polymerases bypasses lesions on DNA template.	GO annotations related to this gene include poly(A) RNA binding and ion channel binding.	Ataxin-2_C::Peptidase_C19_UCH::USP_CS::USP_dom::USP10	Ubiquitin is a highly conserved protein that is covalently linked to other proteins to regulate their function and degradation. This gene encodes a member of the ubiquitin-specific protease family of cysteine proteases. The enzyme specifically cleaves ubiquitin from ubiquitin-conjugated protein substrates. The protein is found in the nucleus and cytoplasm. It functions as a co-factor of the DNA-b…	USP10 (Ubiquitin Specific Peptidase 10) is a Protein Coding gene.	http://www.genecards.org/cgi-bin/carddisp.pl?gene=USP10
TXNL4B	Thioredoxin Like 4B::Thioredoxin-Like 4B::Dim1-Like Protein::Dim2::DLP	HGNC: 26041	Entrez Gene: 54957	Ensembl: ENSG00000140830		UniProtKB: Q9NX01				Thioredoxin-like_fold::Dim1		TXNL4B (Thioredoxin Like 4B) is a Protein Coding gene.	http://www.genecards.org/cgi-bin/carddisp.pl?gene=TXNL4B
MAGOH	Mago Homolog, Exon Junction Complex Core Component::MAGOHA::Mago-Nashi (Drosophila) Homolog, Proliferation-Associated::Mago-Nashi Homolog, Proliferation-Associated (Drosophila)::Mago-Nashi Homolog, Proliferation-Associated::MAGOH1	HGNC: 6815	Entrez Gene: 4116	Ensembl: ENSG00000162385	OMIM: 602603	UniProtKB: P61326		Among its related pathways are mRNA Splicing - Major Pathway and Gene Expression.	GO annotations related to this gene include poly(A) RNA binding.	Mago_nashi	Drosophila that have mutations in their mago nashi (grandchildless) gene produce progeny with defects in germplasm assembly and germline development. This gene encodes the mammalian mago nashi homolog. In mammals, mRNA expression is not limited to the germ plasm, but is expressed ubiquitously in adult tissues and can be induced by serum stimulation of quiescent fibroblasts. [provided by RefSeq, J…	MAGOH (Mago Homolog, Exon Junction Complex Core Component) is a Protein Coding gene.	http://www.genecards.org/cgi-bin/carddisp.pl?gene=MAGOH
DHX34	DEAH-Box Helicase 34::DEAH (Asp-Glu-Ala-His) Box Polypeptide 34::DEAD/H (Asp-Glu-Ala-Asp/His) Box Polypeptide 34::DEAH Box Protein 34::DDX34::Probable ATP-Dependent Helicase DHX34::EC 3.6.4.13::KIAA0134::EC 3.6.13::HRH1	HGNC: 16719	Entrez Gene: 9704	Ensembl: ENSG00000134815	OMIM: 615475	UniProtKB: Q14147			GO annotations related to this gene include nucleic acid binding and helicase activity.	P-loop_NTPase::Znf_C2H2-like::Helicase_ATP-bd::Helicase_C::Helicase-assoc_dom::DUF1605	DEAD box proteins, characterized by the conserved motif Asp-Glu-Ala-Asp (DEAD), are putative RNA helicases. They are implicated in a number of cellular processes involving alteration of RNA secondary structure such as translation initiation, nuclear and mitochondrial splicing, and ribosome and spliceosome assembly. Based on their distribution patterns, some members of this DEAD box protein family…	DHX34 (DEAH-Box Helicase 34) is a Protein Coding gene.	http://www.genecards.org/cgi-bin/carddisp.pl?gene=DHX34
RBPMS2	RNA Binding Protein With Multiple Splicing 2	HGNC: 19098	Entrez Gene: 348093	Ensembl: ENSG00000166831		UniProtKB: Q6ZRY4			GO annotations related to this gene include nucleic acid binding and nucleotide binding.	RRM_dom::Nucleotide-bd_a/b_plait		RBPMS2 (RNA Binding Protein With Multiple Splicing 2) is a Protein Coding gene.	http://www.genecards.org/cgi-bin/carddisp.pl?gene=RBPMS2
ZBTB11	Zinc Finger And BTB Domain Containing 11::ZNF-U69274::ZNF913	HGNC: 16740	Entrez Gene: 27107	Ensembl: ENSG00000066422		UniProtKB: O95625				SKP1/BTB/POZ::BTB/POZ_dom::Znf_C2H2::Znf_C2H2-like::Znf_C2H2/integrase_DNA-bd		ZBTB11 (Zinc Finger And BTB Domain Containing 11) is a Protein Coding gene.	http://www.genecards.org/cgi-bin/carddisp.pl?gene=ZBTB11
PUS7	Pseudouridylate Synthase 7 (Putative)::Pseudouridylate Synthase 7 Homolog (S. Cerevisiae)::EC 5.4.99.-::KIAA1897	HGNC: 26033	Entrez Gene: 54517	Ensembl: ENSG00000091127	OMIM: 616261	UniProtKB: Q96PZ0		Among its related pathways are Gene Expression and tRNA processing.	GO annotations related to this gene include nucleic acid binding and RNA binding.	PsdUridine_synth_cat_dom::PsdUridine_synth_TruD_insert::PsdUridine_synth_TruD_CS::PsdUridine_synth_TruD		PUS7 (Pseudouridylate Synthase 7 (Putative)) is a Protein Coding gene.	http://www.genecards.org/cgi-bin/carddisp.pl?gene=PUS7
SNRPD1	Small Nuclear Ribonucleoprotein D1 Polypeptide::SnRNP Core Protein D1::Sm-D Autoantigen::Sm-D1::Small Nuclear Ribonucleoprotein D1 Polypeptide 16kDa Pseudogene::Small Nuclear Ribonucleoprotein D1 Polypeptide (16kD)::Small Nuclear Ribonucleoprotein D1 Polypeptide 16kDa::HsT2456::SNRPD::SMD1	HGNC: 11158	Entrez Gene: 6632	Ensembl: ENSG00000167088	OMIM: 601063	UniProtKB: P62314	Diseases associated with SNRPD1 include Systemic Lupus Erythematosus and Lupus Erythematosus.	Among its related pathways are mRNA Splicing - Major Pathway and Gene Expression.	GO annotations related to this gene include poly(A) RNA binding and RNA binding.	LSM_dom::LSM_dom_euk/arc::LSm4/Sm_D1/D3	This gene encodes a small nuclear ribonucleoprotein that belongs to the SNRNP core protein family. The protein may act as a charged protein scaffold to promote SNRNP assembly or strengthen SNRNP-SNRNP interactions through nonspecific electrostatic contacts with RNA. Two transcript variants encoding different isoforms have been found for this gene. [provided by RefSeq, May 2014]	SNRPD1 (Small Nuclear Ribonucleoprotein D1 Polypeptide) is a Protein Coding gene.	http://www.genecards.org/cgi-bin/carddisp.pl?gene=SNRPD1
DHX35	DEAH-Box Helicase 35::DEAH (Asp-Glu-Ala-His) Box Polypeptide 35::DEAD/H (Asp-Glu-Ala-Asp/His) Box Polypeptide 35::DEAH Box Protein 35::C20orf15::DDX35::DEAH-Box Protein 35::EC 3.6.4.13::KAIA0875::EC 3.6.13	HGNC: 15861	Entrez Gene: 60625	Ensembl: ENSG00000101452		UniProtKB: Q9H5Z1			GO annotations related to this gene include nucleic acid binding and helicase activity.	P-loop_NTPase::Helicase_ATP-bd::Helicase_C::DNA/RNA_helicase_DEAH_CS::Helicase-assoc_dom::DUF1605	DEAD box proteins characterized by the conserved motif Asp-Glu-Ala-Asp (DEAD), are putative RNA helicases. They are implicated in a number of cellular processes involving alteration of RNA secondary structure such as translation initiation, nuclear and mitochondrial splicing, and ribosome and spliceosome assembly. Based on their distribution patterns, some members of the DEAD box protein family a…	DHX35 (DEAH-Box Helicase 35) is a Protein Coding gene.	http://www.genecards.org/cgi-bin/carddisp.pl?gene=DHX35
NOLC1	Nucleolar And Coiled-Body Phosphoprotein 1::Hepatitis C Virus NS5A-Transactivated Protein 13::HCV NS5A-Transactivated Protein 13::140 KDa Nucleolar Phosphoprotein::Nucleolar Phosphoprotein P130::Nucleolar 130 KDa Protein::NS5ATP13::NOPP140::Nucleolar And Coiled-Body Phosphprotein 1::HCV NS5A Trans-Regulated Protein 13::Nucleolar Protein P130::KIAA0035::NOPP130::P130	HGNC: 15608	Entrez Gene: 9221	Ensembl: ENSG00000166197	OMIM: 602394	UniProtKB: Q14978	Diseases associated with NOLC1 include Warburg Micro Syndrome 1 and Hepatitis C Virus.		GO annotations related to this gene include poly(A) RNA binding and GTP binding.	LisH::SRP40_C		NOLC1 (Nucleolar And Coiled-Body Phosphoprotein 1) is a Protein Coding gene.	http://www.genecards.org/cgi-bin/carddisp.pl?gene=NOLC1
RBMS1	RNA Binding Motif Single Stranded Interacting Protein 1::RNA Binding Motif, Single Stranded Interacting Protein 1::Suppressor Of Cdc 2 (Cdc13) With RNA Binding Motif 2::Suppressor Of CDC2 With RNA-Binding Motif 2::C-Myc Gene Single Strand Binding Protein 2::Single-Stranded DNA-Binding Protein MSSP-1::C2orf12::MSSP::SCR2::Chromosome 2 Open Reading Frame 12::Cervical Cancer Oncogene 4::MSSP-1::MSSP…	HGNC: 9907	Entrez Gene: 5937	Ensembl: ENSG00000153250	OMIM: 602310	UniProtKB: P29558	Diseases associated with RBMS1 include Blue Toe Syndrome.		GO annotations related to this gene include nucleic acid binding and RNA binding.	RRM_dom::Nucleotide-bd_a/b_plait::Hud_Sxl_RNA	This gene encodes a member of a small family of proteins which bind single stranded DNA/RNA. These proteins are characterized by the presence of two sets of ribonucleoprotein consensus sequence (RNP-CS) that contain conserved motifs, RNP1 and RNP2, originally described in RNA binding proteins, and required for DNA binding. These proteins have been implicated in such diverse functions as DNA repli…	RBMS1 (RNA Binding Motif Single Stranded Interacting Protein 1) is a Protein Coding gene.	http://www.genecards.org/cgi-bin/carddisp.pl?gene=RBMS1
SEC23IP	SEC23 Interacting Protein::P125::MSTP053::P125A	HGNC: 17018	Entrez Gene: 11196	Ensembl: ENSG00000107651		UniProtKB: Q9Y6Y8		Among its related pathways are Transport to the Golgi and subsequent modification and Vesicle-mediated transport.	GO annotations related to this gene include poly(A) RNA binding.	SAM/pointed::SAM::DDHD_dom	This gene encodes a member of the phosphatidic acid preferring-phospholipase A1 family. The encoded protein is localized to endoplasmic reticulum exit sites and plays a critical role in ER-Golgi transport as part of the multimeric coat protein II complex. An orthologous gene in frogs is required for normal neural crest cell development, suggesting that this gene may play a role in Waardenburg syn…	SEC23IP (SEC23 Interacting Protein) is a Protein Coding gene.	http://www.genecards.org/cgi-bin/carddisp.pl?gene=SEC23IP
TSR1	TSR1, Ribosome Maturation Factor::TSR1, 20S RRNA Accumulation, Homolog (S. Cerevisiae)::TSR1, 20S RRNA Accumulation, Homolog (Yeast)::KIAA1401	HGNC: 25542	Entrez Gene: 55720	Ensembl: ENSG00000167721	OMIM: 611214	UniProtKB: Q2NL82		Among its related pathways are Gene Expression and rRNA processing.	GO annotations related to this gene include poly(A) RNA binding.	G_Bms1/Tsr1_dom::AARP2CN::BMS1_TSR1_C		TSR1 (TSR1, Ribosome Maturation Factor) is a Protein Coding gene.	http://www.genecards.org/cgi-bin/carddisp.pl?gene=TSR1
PSMD4	Proteasome 26S Subunit, Non-ATPase 4::Proteasome (Prosome, Macropain) 26S Subunit, Non-ATPase, 4::26S Proteasome Regulatory Subunit S5A::Multiubiquitin Chain-Binding Protein::Antisecretory Factor 1::MCB1::ASF::AF::26S Proteasome Regulatory Subunit RPN10::S5a/Antisecretory Factor Protein::Angiocidin::PUB-R5::Rpn10::AF-1::S5A	HGNC: 9561	Entrez Gene: 5710	Ensembl: ENSG00000159352	OMIM: 601648	UniProtKB: P55036	Diseases associated with PSMD4 include Angelman Syndrome.	Among its related pathways are Cell Cycle Checkpoints and Mitotic Metaphase and Anaphase.	GO annotations related to this gene include poly(A) RNA binding and identical protein binding.	UIM_dom::VWF_A::Proteasome_su_Rpn10	The 26S proteasome is a multicatalytic proteinase complex with a highly ordered structure composed of 2 complexes, a 20S core and a 19S regulator. The 20S core is composed of 4 rings of 28 non-identical subunits; 2 rings are composed of 7 alpha subunits and 2 rings are composed of 7 beta subunits. The 19S regulator is composed of a base, which contains 6 ATPase subunits and 2 non-ATPase subunits,…	PSMD4 (Proteasome 26S Subunit, Non-ATPase 4) is a Protein Coding gene.	http://www.genecards.org/cgi-bin/carddisp.pl?gene=PSMD4
A1CF	APOBEC1 Complementation Factor::ACF::ASP::Apobec-1 Complementation Factor (ACF) (ASP)::APOBEC-1 Stimulating Protein::APOBEC1-Stimulating Protein::Apo-B RNA Editing Protein::APOBEC1CF::ACF64::ACF65	HGNC: 24086	Entrez Gene: 29974	Ensembl: ENSG00000148584		UniProtKB: Q9NQ94		Among its related pathways are Gene Expression and C6 deamination of adenosine.	GO annotations related to this gene include nucleic acid binding and nucleotide binding.	HnRNP_R/Q_splicing_fac::RRM_dom::dsRBD_dom::Nucleotide-bd_a/b_plait::A1CF	Mammalian apolipoprotein B mRNA undergoes site-specific C to U deamination, which is mediated by a multi-component enzyme complex containing a minimal core composed of APOBEC-1 and a complementation factor encoded by this gene. The gene product has three non-identical RNA recognition motifs and belongs to the hnRNP R family of RNA-binding proteins. It has been proposed that this complementation f…	A1CF (APOBEC1 Complementation Factor) is a Protein Coding gene.	http://www.genecards.org/cgi-bin/carddisp.pl?gene=A1CF
KHDRBS1	KH Domain Containing, RNA Binding, Signal Transduction Associated 1::GAP-Associated Tyrosine Phosphoprotein P62 (Sam68)::P21 Ras GTPase-Activating Protein-Associated P62::Src-Associated In Mitosis 68 KDa Protein::Sam68::P68::GAP-Associated Tyrosine Phosphoprotein P62::P62	HGNC: 18116	Entrez Gene: 10657	Ensembl: ENSG00000121774	OMIM: 602489	UniProtKB: Q07666		Among its related pathways are Signaling by PTK6 and Prolactin Signaling Pathway.	GO annotations related to this gene include nucleic acid binding and identical protein binding.	KH_dom::KH_dom_type_1::Qua1_dom::Sam68-YY	This gene encodes a member of the K homology domain-containing, RNA-binding, signal transduction-associated protein family. The encoded protein appears to have many functions and may be involved in a variety of cellular processes, including alternative splicing, cell cycle regulation, RNA 3'-end formation, tumorigenesis, and regulation of human immunodeficiency virus gene expression. Alternative …	KHDRBS1 (KH Domain Containing, RNA Binding, Signal Transduction Associated 1) is a Protein Coding gene.	http://www.genecards.org/cgi-bin/carddisp.pl?gene=KHDRBS1
MRPL10	Mitochondrial Ribosomal Protein L10::39S Ribosomal Protein L8, Mitochondrial::MRP-L10::MRP-L8::L10MT::MRPL8::RPML8::L8mt::39S Ribosomal Protein L10::Mitochondrial	HGNC: 14055	Entrez Gene: 124995	Ensembl: ENSG00000159111	OMIM: 611825	UniProtKB: Q7Z7H8		Among its related pathways are Mitochondrial translation and Organelle biogenesis and maintenance.	GO annotations related to this gene include poly(A) RNA binding and structural constituent of ribosome.	Ribosomal_L10P	Mammalian mitochondrial ribosomal proteins are encoded by nuclear genes and help in protein synthesis within the mitochondrion. Mitochondrial ribosomes (mitoribosomes) consist of a small 28S subunit and a large 39S subunit. They have an estimated 75% protein to rRNA composition compared to prokaryotic ribosomes, where this ratio is reversed. Another difference between mammalian mitoribosomes and …	MRPL10 (Mitochondrial Ribosomal Protein L10) is a Protein Coding gene.	http://www.genecards.org/cgi-bin/carddisp.pl?gene=MRPL10
FXR2	FMR1 Autosomal Homolog 2::Fragile X Mental Retardation, Autosomal Homolog 2::FMR1L2::Fragile X-Mental Retardation 1-Like 2::FXR2P	HGNC: 4024	Entrez Gene: 9513	Ensembl: ENSG00000129245	OMIM: 605339	UniProtKB: P51116	Diseases associated with FXR2 include Fragile X Syndrome and X-Linked Disease.	Among its related pathways are RNA transport and Neuroscience.	GO annotations related to this gene include nucleic acid binding and identical protein binding.	KH_dom::KH_dom_type_1::Agenet-like_dom::FXMRP1_C_core::FXR_C1	The protein encoded by this gene is a RNA binding protein containing two KH domains and one RCG box, which is similar to FMRP and FXR1. It associates with polyribosomes, predominantly with 60S large ribosomal subunits. This encoded protein may self-associate or interact with FMRP and FXR1. It may have a role in the development of fragile X mental retardation syndrome. [provided by RefSeq, Jul 200…	FXR2 (FMR1 Autosomal Homolog 2) is a Protein Coding gene.	http://www.genecards.org/cgi-bin/carddisp.pl?gene=FXR2
TCP1	T-Complex 1::TCP-1-Alpha::CCT-Alpha::CCTA::CCT1::T-Complex Protein 1, Alpha Subunit::Tailless Complex Polypeptide 1::D6S230E	HGNC: 11655	Entrez Gene: 6950	Ensembl: ENSG00000120438	OMIM: 186980	UniProtKB: P17987	Diseases associated with TCP1 include Epididymo-Orchitis.	Among its related pathways are Cooperation of Prefoldin and TriC/CCT in actin and tubulin folding and G-protein activation.	GO annotations related to this gene include poly(A) RNA binding and unfolded protein binding.	GROEL-like_equatorial::GroEL-like_apical_dom::Chaperone_TCP-1::Chaperonin_TCP-1_CS::TCP-1-like_intermed::Chap_CCT_alpha	The protein encoded by this gene is a molecular chaperone that is a member of the chaperonin containing TCP1 complex (CCT), also known as the TCP1 ring complex (TRiC). This complex consists of two identical stacked rings, each containing eight different proteins. Unfolded polypeptides enter the central cavity of the complex and are folded in an ATP-dependent manner. The complex folds various prot…	TCP1 (T-Complex 1) is a Protein Coding gene.	http://www.genecards.org/cgi-bin/carddisp.pl?gene=TCP1
SNRNP48	Small Nuclear Ribonucleoprotein U11/U12 Subunit 48::Small Nuclear Ribonucleoprotein, U11/U12 48KDa Subunit::Small Nuclear Ribonucleoprotein 48kDa (U11/U12)::U11/U12 SnRNP 48 KDa Protein::U11/U12 SnRNP 48K::U11/U12-48K::C6orf151::Chromosome 6 Open Reading Frame 151::DJ336K20B.1::DJ512B11.2	HGNC: 21368	Entrez Gene: 154007	Ensembl: ENSG00000168566		UniProtKB: Q6IEG0		Among its related pathways are Gene Expression and mRNA Splicing - Major Pathway.		TRM13/UPF0224_CHHC_Znf_dom::Snrnp48		SNRNP48 (Small Nuclear Ribonucleoprotein U11/U12 Subunit 48) is a Protein Coding gene.	http://www.genecards.org/cgi-bin/carddisp.pl?gene=SNRNP48
SRSF8	Serine/Arginine-Rich Splicing Factor 8::Splicing Factor, Arginine/Serine-Rich 2B::Pre-MRNA-Splicing Factor SRP46::SR Splicing Factor 8::SFRS2B::SRP46::Splicing Factor, Arginine/Serine-Rich, 46kD::Splicing Factor SRp46::DSM-1	HGNC: 16988	Entrez Gene: 10929	Ensembl: ENSG00000263465	OMIM: 603269	UniProtKB: Q9BRL6		Among its related pathways are Influenza A and mRNA Splicing - Major Pathway.	GO annotations related to this gene include nucleic acid binding and nucleotide binding.	RRM_dom::Nucleotide-bd_a/b_plait	This gene encodes a member of a family of proteins containing a ribonucleoprotein (RNP)-type RNA binding motif and a carboxyl-terminal arginine-serine-rich (RS) domain. The encoded protein functions as a pre-mRNA splicing factor. There is a pseudogene for this gene on chromosome 7. Alternative splicing results in multiple transcript variants. [provided by RefSeq, Jun 2013]	SRSF8 (Serine/Arginine-Rich Splicing Factor 8) is a Protein Coding gene.	http://www.genecards.org/cgi-bin/carddisp.pl?gene=SRSF8
API5	Apoptosis Inhibitor 5::Fibroblast Growth Factor 2-Interacting Factor 2::Cell Migration-Inducing Gene 8 Protein::Migration-Inducing Protein MIG8::Antiapoptosis Clone 11 Protein::AAC-11::FIF::Fibroblast Growth Factor 2-Interacting Factor::Protein XAGL::API5-Like 1::AAC11::API-5	HGNC: 594	Entrez Gene: 8539	Ensembl: ENSG00000166181	OMIM: 609774	UniProtKB: Q9BZZ5			GO annotations related to this gene include poly(A) RNA binding and fibroblast growth factor binding.	ARM-like::ARM-type_fold::API5	This gene encodes an apoptosis inhibitory protein whose expression prevents apoptosis after growth factor deprivation. This protein suppresses the transcription factor E2F1-induced apoptosis and also interacts with, and negatively regulates Acinus, a nuclear factor involved in apoptotic DNA fragmentation. Its depletion enhances the cytotoxic action of the chemotherapeutic drugs. Multiple alternat…	API5 (Apoptosis Inhibitor 5) is a Protein Coding gene.	http://www.genecards.org/cgi-bin/carddisp.pl?gene=API5
EIF4G3	Eukaryotic Translation Initiation Factor 4 Gamma 3::Eukaryotic Translation Initiation Factor 4 Gamma, 3::EIF-4-Gamma II::EIF-4-Gamma 3::EIF-4G 3::EIF4G 3::EIF4GII	HGNC: 3298	Entrez Gene: 8672	Ensembl: ENSG00000075151	OMIM: 603929	UniProtKB: O43432	Diseases associated with EIF4G3 include Mouth Disease.	Among its related pathways are Allograft rejection and Immune System.	GO annotations related to this gene include poly(A) RNA binding and binding.	ARM-type_fold::MIF4-like::W2_domain::MIF4G-like_typ-3::Initiation_fac_eIF4g_MI		EIF4G3 (Eukaryotic Translation Initiation Factor 4 Gamma 3) is a Protein Coding gene.	http://www.genecards.org/cgi-bin/carddisp.pl?gene=EIF4G3
UTP20	UTP20, Small Subunit Processome Component::UTP20 Small Subunit Processome Component::Down-Regulated In Metastasis Protein::Down Regulated In Metastasis::Novel Nucleolar Protein 73::NNP73::DRIM::UTP20, Small Subunit (SSU) Processome Component, Homolog (Yeast)::UTP20, Small Subunit (SSU) Processome Component, Homolog::UTP20 Small Subunit (SSU) Processome Component::Protein Key-1A6::1A6/DRIM	HGNC: 17897	Entrez Gene: 27340	Ensembl: ENSG00000120800	OMIM: 612822	UniProtKB: O75691		Among its related pathways are Gene Expression and rRNA processing.	GO annotations related to this gene include poly(A) RNA binding and binding.	ARM-like::ARM-type_fold::DRIM	UTP20 is a component of the U3 small nucleolar RNA (snoRNA) (SNORD3A; MIM 180710) protein complex (U3 snoRNP) and is involved in 18S rRNA processing (Wang et al., 2007 [PubMed 17498821]).[supplied by OMIM, Jun 2009]	UTP20 (UTP20, Small Subunit Processome Component) is a Protein Coding gene.	http://www.genecards.org/cgi-bin/carddisp.pl?gene=UTP20
KRR1	KRR1, Small Subunit Processome Component Homolog::KRR1, Small Subunit (SSU) Processome Component, Homolog (Yeast)::KRR-R Motif-Containing Protein 1::HIV-1 Rev Binding Protein 2::HIV-1 Rev-Binding Protein 2::Rev-Interacting Protein 1::RIP-1::HRB2::KRR1, Small Subunit (SSU) Processome Component, Homolog::Rev Interacting Protein	HGNC: 5176	Entrez Gene: 11103	Ensembl: ENSG00000111615	OMIM: 612817	UniProtKB: Q13601	Diseases associated with KRR1 include Hiv-1.	Among its related pathways are Gene Expression and rRNA processing.	GO annotations related to this gene include nucleic acid binding and RNA binding.	KH_dom::KH_dom_type_1::rRNA_assembly_KRR1		KRR1 (KRR1, Small Subunit Processome Component Homolog) is a Protein Coding gene.	http://www.genecards.org/cgi-bin/carddisp.pl?gene=KRR1
CNBP	CCHC-Type Zinc Finger Nucleic Acid Binding Protein::CCHC-Type Zinc Finger, Nucleic Acid Binding Protein::Zinc Finger Protein 9 (A Cellular Retroviral Nucleic Acid Binding Protein)::Zinc Finger Protein 9::RNF163::ZNF9::Sterol Regulatory Element-Binding Protein::Cellular Nucleic Acid Binding Protein::Erythroid Differentiation-Related::Zinc Finger Protein 273::ZCCHC22::CNBP1::PROMM::DM2	HGNC: 13164	Entrez Gene: 7555	Ensembl: ENSG00000169714	OMIM: 116955	UniProtKB: P62633	Diseases associated with CNBP include Myotonic Dystrophy 2 and Myotonic Dystrophy.		GO annotations related to this gene include nucleic acid binding and transcription factor activity, sequence-specific DNA binding.	Znf_CCHC	This gene encodes a nucleic-acid binding protein with seven zinc-finger domains. The protein has a preference for binding single stranded DNA and RNA. The protein functions in cap-independent translation of ornithine decarboxylase mRNA, and may also function in sterol-mediated transcriptional regulation. A CCTG expansion in the first intron of this gene results in myotonic dystrophy type 2. Multi…	CNBP (CCHC-Type Zinc Finger Nucleic Acid Binding Protein) is a Protein Coding gene.	http://www.genecards.org/cgi-bin/carddisp.pl?gene=CNBP
ZC3H11A	Zinc Finger CCCH-Type Containing 11A::Zinc Finger CCCH-Type Domain Containing 11A::ZC3HDC11A::EC 4.2.1.113::EC 4.1.1.313::KIAA0663	HGNC: 29093	Entrez Gene: 9877	Ensembl: ENSG00000058673	OMIM: 613513	UniProtKB: O75152		Among its related pathways are Gene Expression and mRNA Splicing - Major Pathway.	GO annotations related to this gene include poly(A) RNA binding.	Znf_CCCH		ZC3H11A (Zinc Finger CCCH-Type Containing 11A) is a Protein Coding gene.	http://www.genecards.org/cgi-bin/carddisp.pl?gene=ZC3H11A
FMR1	Fragile X Mental Retardation 1::FMRP::Premature Ovarian Failure 1::Protein FMR-1::FRAXA::POF1::POF	HGNC: 3775	Entrez Gene: 2332	Ensembl: ENSG00000102081	OMIM: 309550	UniProtKB: Q06787	Diseases associated with FMR1 include Fragile X Syndrome and Premature Ovarian Failure 1.	Among its related pathways are RNA transport and Neuroscience.	GO annotations related to this gene include nucleic acid binding and RNA binding.	KH_dom::KH_dom_type_1::Agenet-like_dom::FXMRP1_C_core::FXMR_C2	The protein encoded by this gene binds RNA and is associated with polysomes. The encoded protein may be involved in mRNA trafficking from the nucleus to the cytoplasm. A trinucleotide repeat (CGG) in the 5' UTR is normally found at 6-53 copies, but an expansion to 55-230 repeats is the cause of fragile X syndrome. Expansion of the trinucleotide repeat may also cause one form of premature ovarian …	FMR1 (Fragile X Mental Retardation 1) is a Protein Coding gene.	http://www.genecards.org/cgi-bin/carddisp.pl?gene=FMR1
SRRM3	Serine/Arginine Repetitive Matrix 3	HGNC: 26729	Entrez Gene: 222183	Ensembl: ENSG00000177679		UniProtKB: A6NNA2				mRNA_splic_Cwf21_dom::SRRM_C		SRRM3 (Serine/Arginine Repetitive Matrix 3) is a Protein Coding gene.	http://www.genecards.org/cgi-bin/carddisp.pl?gene=SRRM3
TCOF1	Treacle Ribosome Biogenesis Factor 1::Treacher Collins-Franceschetti Syndrome 1::Treacher Collins Syndrome Protein::Nucleolar Trafficking Phosphoprotein::Treacle::MFD1::TCS1::TCS	HGNC: 11654	Entrez Gene: 6949	Ensembl: ENSG00000070814	OMIM: 606847	UniProtKB: Q13428	Diseases associated with TCOF1 include Treacher Collins Syndrome 1 and Pulmonary Fibrosis And/Or Bone Marrow Failure, Telomere-Related, 1.	Among its related pathways are Ribosome biogenesis in eukaryotes.	GO annotations related to this gene include poly(A) RNA binding and transporter activity.	LisH::Treacle-like_TCS::TCS_treacle	This gene encodes a nucleolar protein with a LIS1 homology domain. The protein is involved in ribosomal DNA gene transcription through its interaction with upstream binding factor (UBF). Mutations in this gene have been associated with Treacher Collins syndrome, a disorder which includes abnormal craniofacial development. Multiple transcript variants encoding different isoforms have been found fo…	TCOF1 (Treacle Ribosome Biogenesis Factor 1) is a Protein Coding gene.	http://www.genecards.org/cgi-bin/carddisp.pl?gene=TCOF1
SRSF10	Serine/Arginine-Rich Splicing Factor 10::Splicing Factor, Arginine/Serine-Rich 13A::FUS-Interacting Protein (Serine-Arginine Rich) 2::TLS-Associated Protein With Ser-Arg Repeats::TLS-Associated Protein With SR Repeats::40 KDa SR-Repressor Protein::Neural-Salient SR Protein::TLS-Associated SR Protein::SR Splicing Factor 10::Splicing Factor SRp38::SFRS13A::FUSIP1::FUSIP2::SRrp40::TASR::FUS Interact…	HGNC: 16713	Entrez Gene: 10772	Ensembl: ENSG00000188529	OMIM: 605221	UniProtKB: O75494	Diseases associated with SRSF10 include Liposarcoma.	Among its related pathways are mRNA Splicing - Major Pathway.	GO annotations related to this gene include nucleic acid binding and RNA binding.	RRM_dom::Nucleotide-bd_a/b_plait	This gene product is a member of the serine-arginine (SR) family of proteins, which are involved in constitutive and regulated RNA splicing. Members of this family are characterized by N-terminal RNP1 and RNP2 motifs, which are required for binding to RNA, and multiple C-terminal SR/RS repeats, which are important in mediating association with other cellular proteins. This protein interacts with …	SRSF10 (Serine/Arginine-Rich Splicing Factor 10) is a Protein Coding gene.	http://www.genecards.org/cgi-bin/carddisp.pl?gene=SRSF10
MKI67	Marker Of Proliferation Ki-67::Antigen Identified By Monoclonal Antibody Ki-67::Protein Phosphatase 1, Regulatory Subunit 105::Proliferation-Related Ki-67 Antigen::Regulatory Subunit 105::Protein Phosphatase 1::PPP1R105::MIB-1::MIB-::KIA	HGNC: 7107	Entrez Gene: 4288	Ensembl: ENSG00000148773	OMIM: 176741	UniProtKB: P46013	Diseases associated with MKI67 include Keratoacanthoma and Cervical Intraepithelial Neoplasia.	Among its related pathways are DNA Damage and Neuroscience.	GO annotations related to this gene include poly(A) RNA binding and protein C-terminus binding.	SMAD_FHA_domain::FHA_dom::PP1-bd::K167R	This gene encodes a nuclear protein that is associated with and may be necessary for cellular proliferation. Alternatively spliced transcript variants have been described. A related pseudogene exists on chromosome X. [provided by RefSeq, Mar 2009]	MKI67 (Marker Of Proliferation Ki-67) is a Protein Coding gene.	http://www.genecards.org/cgi-bin/carddisp.pl?gene=MKI67
CCDC137	Coiled-Coil Domain Containing 137::Hepatocellular Carcinoma Related Protein 2::Retinoic Acid Resistance Factor::RaRF	HGNC: 33451	Entrez Gene: 339230	Ensembl: ENSG00000185298	OMIM: 614271	UniProtKB: Q6PK04			GO annotations related to this gene include poly(A) RNA binding.	CCDC137		CCDC137 (Coiled-Coil Domain Containing 137) is a Protein Coding gene.	http://www.genecards.org/cgi-bin/carddisp.pl?gene=CCDC137
HIST1H4H	Histone Cluster 1, H4h::H4 Histone Family, Member H::Histone 1, H4h::H4/H::H4FH::HIST1H4A HIST1H4B HIST1H4C HIST1H4D HIST1H4E HIST1H4F HIST1H4H HIST1H4I HIST1H4J HIST1H4K HIST1H4L HIST2H4A HIST2H4B HIST4H4::HIST2H4::H4FA::H4/A::H4/B::H4/C::H4/D::H4/E::H4/G::H4/I::H4/J::H4/K::H4/M::H4/N::H4/O::H4F2::H4FB::H4FC::H4FD::H4FE::H4FG::H4FI::H4FJ::H4FK::H4FM::H4FN::H4FO	HGNC: 4788	Entrez Gene: 8365	Ensembl: ENSG00000158406	OMIM: 602828	UniProtKB: P62805		Among its related pathways are Chromatin organization and Packaging Of Telomere Ends.	GO annotations related to this gene include poly(A) RNA binding and histone binding.	Histone-fold::Histone_H4_CS::Histone_H4	Histones are basic nuclear proteins that are responsible for the nucleosome structure of the chromosomal fiber in eukaryotes. Two molecules of each of the four core histones (H2A, H2B, H3, and H4) form an octamer, around which approximately 146 bp of DNA is wrapped in repeating units, called nucleosomes. The linker histone, H1, interacts with linker DNA between nucleosomes and functions in the co…	HIST1H4H (Histone Cluster 1, H4h) is a Protein Coding gene.	http://www.genecards.org/cgi-bin/carddisp.pl?gene=HIST1H4H
WBP4	WW Domain Binding Protein 4::WW Domain-Containing-Binding Protein 4::Formin Binding Protein 21::Formin-Binding Protein 21::FBP21::WBP-4::WW Domain-Containing Binding Protein 4::Domain-Containing Binding Protein 4::FNBP21	HGNC: 12739	Entrez Gene: 11193	Ensembl: ENSG00000120688	OMIM: 604981	UniProtKB: O75554			GO annotations related to this gene include nucleic acid binding and proline-rich region binding.	WW_dom::Znf_U1::Znf_C2H2_matrin::Znf_U1-C	This gene encodes WW domain-containing binding protein 4. The WW domain represents a small and compact globular structure that interacts with proline-rich ligands. This encoded protein is a general spliceosomal protein that may play a role in cross-intron bridging of U1 and U2 snRNPs in the spliceosomal complex A. [provided by RefSeq, Jul 2008]	WBP4 (WW Domain Binding Protein 4) is a Protein Coding gene.	http://www.genecards.org/cgi-bin/carddisp.pl?gene=WBP4
EIF3L	Eukaryotic Translation Initiation Factor 3 Subunit L::Eukaryotic Translation Initiation Factor 3 Subunit 6-Interacting Protein::Eukaryotic Translation Initiation Factor 3 Subunit E-Interacting Protein::Eukaryotic Translation Initiation Factor 3, Subunit L::EIF3S6IP::EIF3EIP::Eukaryotic Translation Initiation Factor 3, Subunit 6 Interacting Protein::Eukaryotic Translation Initiation Factor 3, Subu…	HGNC: 18138	Entrez Gene: 51386	Ensembl: ENSG00000100129		UniProtKB: Q9Y262	Diseases associated with EIF3L include Yellow Fever.	Among its related pathways are Gene Expression and Activation of the mRNA upon binding of the cap-binding complex and eIFs, and subsequent binding to 43S.	GO annotations related to this gene include poly(A) RNA binding and translation initiation factor activity.	TPR-like_helical_dom::eIF3l		EIF3L (Eukaryotic Translation Initiation Factor 3 Subunit L) is a Protein Coding gene.	http://www.genecards.org/cgi-bin/carddisp.pl?gene=EIF3L
CCDC59	Coiled-Coil Domain Containing 59::Coiled-Coil Domain-Containing Protein 59::TTF-1-Associated Protein BR2::TTF-1-Associated Protein 26::TAP26::BR22::HSPC128	HGNC: 25005	Entrez Gene: 29080	Ensembl: ENSG00000133773		UniProtKB: Q9P031	Diseases associated with CCDC59 include Pulmonary Surfactant Metabolism Dysfunction.	Among its related pathways are Diseases of metabolism and Infectious disease.	GO annotations related to this gene include poly(A) RNA binding.	Fyv7/TAP26		CCDC59 (Coiled-Coil Domain Containing 59) is a Protein Coding gene.	http://www.genecards.org/cgi-bin/carddisp.pl?gene=CCDC59
ZCCHC7	Zinc Finger CCHC-Type Containing 7::TRAMP-Like Complex RNA-Binding Factor ZCCHC7::Zinc Finger, CCHC Domain Containing 7::HSPC086::AIR1	HGNC: 26209	Entrez Gene: 84186	Ensembl: ENSG00000147905		UniProtKB: Q8N3Z6		Among its related pathways are Deadenylation-dependent mRNA decay.	GO annotations related to this gene include nucleic acid binding and poly(A) RNA binding.	Znf_CCHC		ZCCHC7 (Zinc Finger CCHC-Type Containing 7) is a Protein Coding gene.	http://www.genecards.org/cgi-bin/carddisp.pl?gene=ZCCHC7
SECISBP2L	SECIS Binding Protein 2 Like::SECIS Binding Protein 2-Like::SECIS-Binding Protein 2-Like::KIAA0256::SBP2L::SLAN	HGNC: 28997	Entrez Gene: 9728	Ensembl: ENSG00000138593	OMIM: 615756	UniProtKB: Q93073			GO annotations related to this gene include poly(A) RNA binding.	L30e-like::Ribosomal_L7Ae/L30e/S12e/Gad45		SECISBP2L (SECIS Binding Protein 2 Like) is a Protein Coding gene.	http://www.genecards.org/cgi-bin/carddisp.pl?gene=SECISBP2L
HNRNPCL1	Heterogeneous Nuclear Ribonucleoprotein C-Like 1::HnRNP Core Protein C-Like 1::HnRNP C-Like-1::HNRPCL1	HGNC: 29295	Entrez Gene: 343069	Ensembl: ENSG00000179172		UniProtKB: O60812			GO annotations related to this gene include nucleic acid binding and nucleotide binding.	RRM_dom::Nucleotide-bd_a/b_plait::hnRNP_C		HNRNPCL1 (Heterogeneous Nuclear Ribonucleoprotein C-Like 1) is a Protein Coding gene.	http://www.genecards.org/cgi-bin/carddisp.pl?gene=HNRNPCL1
NDUFV3	NADH:Ubiquinone Oxidoreductase Subunit V3::NADH Dehydrogenase (Ubiquinone) Flavoprotein 3, 10kDa::NADH-Ubiquinone Oxidoreductase 9 KDa Subunit::Renal Carcinoma Antigen NY-REN-4::Complex I 10kDa Subunit::Complex I-9kD::CI-9KD::Complex I, Mitochondrial Respiratory Chain, 10-KD Subunit::NADH Dehydrogenase (Ubiquinone) Flavoprotein 3 (10kD)::NADH-Ubiquinone Oxidoreductase Flavoprotein 3, 10kD::Mitoch…	HGNC: 7719	Entrez Gene: 4731	Ensembl: ENSG00000160194	OMIM: 602184	UniProtKB: P56181		Among its related pathways are Respiratory electron transport, ATP synthesis by chemiosmotic coupling, and heat production by uncoupling proteins. and Metabolism.	GO annotations related to this gene include poly(A) RNA binding and NADH dehydrogenase (ubiquinone) activity.	NDUFV3	The protein encoded by this gene is one of at least forty-one subunits that make up the NADH-ubiquinone oxidoreductase complex. This complex is part of the mitochondrial respiratory chain and serves to catalyze the rotenone-sensitive oxidation of NADH and the reduction of ubiquinone. The encoded protein is one of three proteins found in the flavoprotein fraction of the complex. The specific funct…	NDUFV3 (NADH:Ubiquinone Oxidoreductase Subunit V3) is a Protein Coding gene.	http://www.genecards.org/cgi-bin/carddisp.pl?gene=NDUFV3
RBM46	RNA Binding Motif Protein 46::Cancer/Testis Antigen 68::RNA-Binding Motif Protein 46::CT68	HGNC: 28401	Entrez Gene: 166863	Ensembl: ENSG00000151962		UniProtKB: Q8TBY0			GO annotations related to this gene include nucleic acid binding and nucleotide binding.	HnRNP_R/Q_splicing_fac::RRM_dom::Nucleotide-bd_a/b_plait		RBM46 (RNA Binding Motif Protein 46) is a Protein Coding gene.	http://www.genecards.org/cgi-bin/carddisp.pl?gene=RBM46
C1QBP	Complement Component 1, Q Subcomponent Binding Protein::Hyaluronan-Binding Protein 1::Splicing Factor SF2-Associated Protein::C1q Globular Domain-Binding Protein::Mitochondrial Matrix Protein P32::ASF/SF2-Associated Protein P32::Glycoprotein GC1qBP::SF2p32::GC1QBP::HABP1::P33::GC1q-R Protein::GC1Q-R::GC1qR::C1qBP::P32	HGNC: 1243	Entrez Gene: 708	Ensembl: ENSG00000108561	OMIM: 601269	UniProtKB: Q07021	Diseases associated with C1QBP include Rubella and Chromosome 1P32-P31 Deletion Syndrome.	Among its related pathways are Formation of Fibrin Clot (Clotting Cascade) and Glucose / Energy Metabolism.	GO annotations related to this gene include transcription factor binding and mRNA binding.	MAM33	The human complement subcomponent C1q associates with C1r and C1s in order to yield the first component of the serum complement system. The protein encoded by this gene is known to bind to the globular heads of C1q molecules and inhibit C1 activation. This protein has also been identified as the p32 subunit of pre-mRNA splicing factor SF2, as well as a hyaluronic acid-binding protein. [provided b…	C1QBP (Complement Component 1, Q Subcomponent Binding Protein) is a Protein Coding gene.	http://www.genecards.org/cgi-bin/carddisp.pl?gene=C1QBP
DIMT1	DIM1 Dimethyladenosine Transferase 1 Homolog::Probable 18S RRNA (Adenine(1779)-N(6)/Adenine(1780)-N(6))-Dimethyltransferase::Probable S-Adenosylmethionine-6-N,N-Adenosyl(RRNA) Dimethyltransferase::Probable 18S RRNA Dimethylase::DIMT1L::18S RRNA (Adenine(1779)-N(6)/Adenine(1780)-N(6))-Dimethyltransferase::S-Adenosylmethionine-6-N,N-Adenosyl(RRNA) Dimethyltransferase::DIM1 Dimethyladenosine Transfe…	HGNC: 30217	Entrez Gene: 27292	Ensembl: ENSG00000086189	OMIM: 612499	UniProtKB: Q9UNQ2		Among its related pathways are Gene Expression and rRNA processing.	GO annotations related to this gene include poly(A) RNA binding and rRNA methyltransferase activity.	SAM-dependent_MTases::rRNA_adenine_dimethylase::KsgA/Erm::rRNA_Ade_Mease_Trfase_CS::rRNA_Ade_methylase_Trfase_N		DIMT1 (DIM1 Dimethyladenosine Transferase 1 Homolog) is a Protein Coding gene.	http://www.genecards.org/cgi-bin/carddisp.pl?gene=DIMT1
XRN1	5'-3' Exoribonuclease 1::5-3 Exoribonuclease 1::Strand-Exchange Protein 1 Homolog::SEP1::EC 3.1.13.-	HGNC: 30654	Entrez Gene: 54464	Ensembl: ENSG00000114127	OMIM: 607994	UniProtKB: Q8IZH2		Among its related pathways are Deadenylation-dependent mRNA decay and Gene Expression.	GO annotations related to this gene include nucleic acid binding and exonuclease activity.	Put_53exo::5_3_exoribonuclease	This gene encodes a member of the 5'-3' exonuclease family. The encoded protein may be involved in replication-dependent histone mRNA degradation, and interacts directly with the enhancer of mRNA-decapping protein 4. In addition to mRNA metabolism, a similar protein in yeast has been implicated in a variety of nuclear and cytoplasmic functions, including homologous recombination, meiosis, telomer…	XRN1 (5'-3' Exoribonuclease 1) is a Protein Coding gene.	http://www.genecards.org/cgi-bin/carddisp.pl?gene=XRN1
RPL17	Ribosomal Protein L17::60S Ribosomal Protein L23::PD-1::Gene Encoding Putative NFkB Activating Protein::RPL23::L17	HGNC: 10307	Entrez Gene: 6139	Ensembl: ENSG00000265681	OMIM: 603661	UniProtKB: P18621		Among its related pathways are Viral mRNA Translation and Influenza Viral RNA Transcription and Replication.	GO annotations related to this gene include poly(A) RNA binding and structural constituent of ribosome.	Ribosomal_L22::Ribosomal_L22/L17_euk/arc::Ribosomal_L22/L17_CS	Ribosomes, the organelles that catalyze protein synthesis, consist of a small 40S subunit and a large 60S subunit. Together these subunits are composed of 4 RNA species and approximately 80 structurally distinct proteins. This gene encodes a ribosomal protein that is a component of the 60S subunit. The protein belongs to the L22P family of ribosomal proteins. It is located in the cytoplasm. This …	RPL17 (Ribosomal Protein L17) is a Protein Coding gene.	http://www.genecards.org/cgi-bin/carddisp.pl?gene=RPL17
CPEB2	Cytoplasmic Polyadenylation Element Binding Protein 2::CPE-Binding Protein 2::CPE-BP2::HCPEB-2::CPEB-2	HGNC: 21745	Entrez Gene: 132864	Ensembl: ENSG00000137449	OMIM: 610605	UniProtKB: Q7Z5Q1		Among its related pathways are Dorso-ventral axis formation and Oocyte meiosis.	GO annotations related to this gene include nucleic acid binding and nucleotide binding.	RRM_dom::Nucleotide-bd_a/b_plait::CEBP_ZZ	The protein encoded by this gene is highly similar to cytoplasmic polyadenylation element binding protein (CPEB), an mRNA-binding protein that regulates cytoplasmic polyadenylation of mRNA as a trans factor in oogenesis and spermatogenesis. Studies of the similar gene in mice suggested a possible role of this protein in transcriptionally inactive haploid spermatids. Alternatively spliced transcri…	CPEB2 (Cytoplasmic Polyadenylation Element Binding Protein 2) is a Protein Coding gene.	http://www.genecards.org/cgi-bin/carddisp.pl?gene=CPEB2
SORBS2	Sorbin And SH3 Domain Containing 2::Arg/Abl-Interacting Protein 2::Arg-Binding Protein 2::ARGBP2::Arg/Abl Interacting Protein::Arg Binding Protein 2::KIAA0777::PRO0618::Sorbin	HGNC: 24098	Entrez Gene: 8470	Ensembl: ENSG00000154556	OMIM: 616349	UniProtKB: O94875	Diseases associated with SORBS2 include Facioscapulohumeral Muscular Dystrophy 1.		GO annotations related to this gene include poly(A) RNA binding and structural constituent of cytoskeleton.	SH3_domain::Znf_C2H2::SoHo_dom::ArgBP2	Arg and c-Abl represent the mammalian members of the Abelson family of non-receptor protein-tyrosine kinases. They interact with the Arg/Abl binding proteins via the SH3 domains present in the carboxy end of the latter group of proteins. This gene encodes the sorbin and SH3 domain containing 2 protein. It has three C-terminal SH3 domains and an N-terminal sorbin homology (SoHo) domain that intera…	SORBS2 (Sorbin And SH3 Domain Containing 2) is a Protein Coding gene.	http://www.genecards.org/cgi-bin/carddisp.pl?gene=SORBS2
XRCC5	X-Ray Repair Complementing Defective Repair In Chinese Hamster Cells 5::X-Ray Repair Complementing Defective Repair In Chinese Hamster Cells 5 (Double-Strand-Break Rejoining)::ATP-Dependent DNA Helicase II 80 KDa Subunit::ATP-Dependent DNA Helicase 2 Subunit 2::CTC Box-Binding Factor 85 KDa Subunit::Lupus Ku Autoantigen Protein P86::86 KDa Subunit Of Ku Antigen::Thyroid-Lupus Autoantigen::DNA Rep…	HGNC: 12833	Entrez Gene: 7520	Ensembl: ENSG00000079246	OMIM: 194364	UniProtKB: P13010	Diseases associated with XRCC5 include Werner Syndrome and Ataxia-Telangiectasia.	Among its related pathways are p53 Pathway (RnD) and Chks in Checkpoint Regulation.	GO annotations related to this gene include poly(A) RNA binding and transcription regulatory region DNA binding.	VWF_A::SPOC-like_C_dom::Ku_C::Ku_PK_bind::Ku_N::Ku80::Ku70/Ku80_beta-barrel_dom	The protein encoded by this gene is the 80-kilodalton subunit of the Ku heterodimer protein which is also known as ATP-dependant DNA helicase II or DNA repair protein XRCC5. Ku is the DNA-binding component of the DNA-dependent protein kinase, and it functions together with the DNA ligase IV-XRCC4 complex in the repair of DNA double-strand break by non-homologous end joining and the completion of …	XRCC5 (X-Ray Repair Complementing Defective Repair In Chinese Hamster Cells 5) is a Protein Coding gene.	http://www.genecards.org/cgi-bin/carddisp.pl?gene=XRCC5
LYAR	Ly1 Antibody Reactive::Ly1 Antibody Reactive Homolog (Mouse)::Ly1 Antibody Reactive Homolog::ZC2HC2::ZLYAR	HGNC: 26021	Entrez Gene: 55646	Ensembl: ENSG00000145220		UniProtKB: Q9NX58			GO annotations related to this gene include poly(A) RNA binding.	Znf_C2H2_LYAR		LYAR (Ly1 Antibody Reactive) is a Protein Coding gene.	http://www.genecards.org/cgi-bin/carddisp.pl?gene=LYAR
ELAVL4	ELAV Like Neuron-Specific RNA Binding Protein 4::ELAV (Embryonic Lethal, Abnormal Vision, Drosophila)-Like 4 (Hu Antigen D)::Paraneoplastic Encephalomyelitis Antigen HuD::Hu Antigen D::PNEM::HUD::ELAV (Embryonic Lethal, Abnormal Vision, Drosophila)-Like 4::Hu-Antigen D	HGNC: 3315	Entrez Gene: 1996	Ensembl: ENSG00000162374	OMIM: 168360	UniProtKB: P26378	Diseases associated with ELAVL4 include Hallucinogen Abuse and Paraneoplastic Neurologic Disorders.		GO annotations related to this gene include nucleic acid binding and nucleotide binding.	RRM_dom::Nucleotide-bd_a/b_plait::Hud_Sxl_RNA::ELAD_HUD_SF		ELAVL4 (ELAV Like Neuron-Specific RNA Binding Protein 4) is a Protein Coding gene.	http://www.genecards.org/cgi-bin/carddisp.pl?gene=ELAVL4
GEMIN7	Gem Nuclear Organelle Associated Protein 7::Gem (Nuclear Organelle) Associated Protein 7::Gemin-7::SIP3::Gemin 7	HGNC: 20045	Entrez Gene: 79760	Ensembl: ENSG00000142252	OMIM: 607419	UniProtKB: Q9H840		Among its related pathways are Gene Expression and Regulation of Glucokinase by Glucokinase Regulatory Protein.		SMN_gemin7	The protein encoded by this gene is a component of the core SMN complex, which is required for pre-mRNA splicing in the nucleus. The encoded protein is found in the nucleoplasm, in nuclear "gems" (Gemini of Cajal bodies), and in the cytoplasm. Three transcript variants encoding the same protein have been found for this gene. [provided by RefSeq, Jul 2008]	GEMIN7 (Gem Nuclear Organelle Associated Protein 7) is a Protein Coding gene.	http://www.genecards.org/cgi-bin/carddisp.pl?gene=GEMIN7
YARS	Tyrosyl-TRNA Synthetase::EC 6.1.1.1::63::TYRRS::Tyrosyl-TRNA Synthetase, Cytoplasmic::Tyrosine TRNA Ligase 1, Cytoplasmic::Tyrosine TRNA Ligase 1::Tyrosyl--TRNA Ligase::Cytoplasmic::EC 6.1.13::CMTDIC::YRS::YTS	HGNC: 12840	Entrez Gene: 8565	Ensembl: ENSG00000134684	OMIM: 603623	UniProtKB: P54577	Diseases associated with YARS include Charcot-Marie-Tooth Disease, Dominant Intermediate C and Autosomal Dominant Intermediate Charcot-Marie-Tooth Disease Type C.	Among its related pathways are tRNA Aminoacylation and Gene Expression.	GO annotations related to this gene include poly(A) RNA binding and signal transducer activity.	NA-bd_OB-fold::tRNA-bd_dom::Rossmann-like_a/b/a_fold::aa-tRNA-synth_Ic::Tyr-tRNA-ligase	Aminoacyl-tRNA synthetases catalyze the aminoacylation of tRNA by their cognate amino acid. Because of their central role in linking amino acids with nucleotide triplets contained in tRNAs, aminoacyl-tRNA synthetases are thought to be among the first proteins that appeared in evolution. Tyrosyl-tRNA synthetase belongs to the class I tRNA synthetase family. Cytokine activities have also been obser…	YARS (Tyrosyl-TRNA Synthetase) is a Protein Coding gene.	http://www.genecards.org/cgi-bin/carddisp.pl?gene=YARS
DDX21	DEAD-Box Helicase 21::DEAD (Asp-Glu-Ala-Asp) Box Helicase 21::DEAD/H (Asp-Glu-Ala-Asp/His) Box Polypeptide 21::DEAD (Asp-Glu-Ala-Asp) Box Polypeptide 21::Nucleolar RNA Helicase Gu::Nucleolar RNA Helicase II::DEAD Box Protein 21::RH II/Gu::Gu-Alpha::RNA Helicase II/Gu Alpha::EC 3.6.4.13::Gu Protein::RH-II/GuA::RH-II/GU::EC 3.6.13::GURDB::GUA	HGNC: 2744	Entrez Gene: 9188	Ensembl: ENSG00000165732	OMIM: 606357	UniProtKB: Q9NR30	Diseases associated with DDX21 include Stomach Disease and Cerebral Creatine Deficiency Syndrome 3.	Among its related pathways are Gene Expression and Activated PKN1 stimulates transcription of AR (androgen receptor) regulated genes KLK2 and KLK3.	GO annotations related to this gene include nucleic acid binding and RNA binding.	Nucleotide-bd_a/b_plait::P-loop_NTPase::DEAD/DEAH_box_helicase_dom::Helicase_ATP-bd::Helicase_C::RNA_helicase_DEAD_Q_motif::GUCT	DEAD box proteins, characterized by the conserved motif Asp-Glu-Ala-Asp (DEAD), are putative RNA helicases. They are implicated in a number of cellular processes involving alteration of RNA secondary structure such as translation initiation, nuclear and mitochondrial splicing, and ribosome and spliceosome assembly. Based on their distribution patterns, some members of this family are believed to …	DDX21 (DEAD-Box Helicase 21) is a Protein Coding gene.	http://www.genecards.org/cgi-bin/carddisp.pl?gene=DDX21
SF1	Splicing Factor 1::Zinc Finger Protein 162::Mammalian Branch Point-Binding Protein::Zinc Finger Gene In MEN1 Locus::Transcription Factor ZFM1::ZNF162::MBBP::ZFM1::BBP::D11S636::ZCCHC25	HGNC: 12950	Entrez Gene: 7536	Ensembl: ENSG00000168066	OMIM: 601516	UniProtKB: Q15637	Diseases associated with SF1 include 46Xy Sex Reversal 3 and Premature Ovarian Failure 7.	Among its related pathways are Oct4 in Mammalian ESC Pluripotency.	GO annotations related to this gene include nucleic acid binding and RNA binding.	KH_dom::KH_dom_type_1::Znf_CCHC::SF1-HH	This gene encodes a nuclear pre-mRNA splicing factor. The encoded protein specifically recognizes the intron branch point sequence and is required for the early stages of spliceosome assembly. Alternate splicing results in multiple transcript variants. [provided by RefSeq, May 2010]	SF1 (Splicing Factor 1) is a Protein Coding gene.	http://www.genecards.org/cgi-bin/carddisp.pl?gene=SF1
ZYX	Zyxin::Zyxin-2::ESP-2::HED-2	HGNC: 13200	Entrez Gene: 7791	Ensembl: ENSG00000159840	OMIM: 602002	UniProtKB: Q15942	Diseases associated with ZYX include Vaccinia and Ewing Sarcoma.	Among its related pathways are Remodeling of Adherens Junctions and Sertoli-Sertoli Cell Junction Dynamics.	GO annotations related to this gene include poly(A) RNA binding.	Znf_LIM	Focal adhesions are actin-rich structures that enable cells to adhere to the extracellular matrix and at which protein complexes involved in signal transduction assemble. Zyxin is a zinc-binding phosphoprotein that concentrates at focal adhesions and along the actin cytoskeleton. Zyxin has an N-terminal proline-rich domain and three LIM domains in its C-terminal half. The proline-rich domain may …	ZYX (Zyxin) is a Protein Coding gene.	http://www.genecards.org/cgi-bin/carddisp.pl?gene=ZYX
RCC2	Regulator Of Chromosome Condensation 2::Telophase Disk Protein Of 60 KDa::RCC1-Like Protein TD-60::KIAA1470::TD-60::TD60	HGNC: 30297	Entrez Gene: 55920	Ensembl: ENSG00000179051	OMIM: 609587	UniProtKB: Q9P258		Among its related pathways are Mitotic Metaphase and Anaphase and Signaling by Rho GTPases.	GO annotations related to this gene include poly(A) RNA binding and protein domain specific binding.	RCC1/BLIP-II::Reg_chr_condens		RCC2 (Regulator Of Chromosome Condensation 2) is a Protein Coding gene.	http://www.genecards.org/cgi-bin/carddisp.pl?gene=RCC2
YTHDC2	YTH Domain Containing 2::YTH Domain-Containing Protein 2::CsA-Associated Helicase-Like Protein::EC 3.6.4.13::EC 3.6.13::CAHL	HGNC: 24721	Entrez Gene: 64848	Ensembl: ENSG00000047188	OMIM: 616530	UniProtKB: Q9H6S0			GO annotations related to this gene include nucleic acid binding and helicase activity.	AB_hydrolase::P-loop_NTPase::Ankyrin_rpt-contain_dom::Ankyrin_rpt::R3H_dom::DEAD/DEAH_box_helicase_dom::Helicase_ATP-bd::Helicase_C::Helicase-assoc_dom::DUF1605::YTH_domain		YTHDC2 (YTH Domain Containing 2) is a Protein Coding gene.	http://www.genecards.org/cgi-bin/carddisp.pl?gene=YTHDC2
RPL36	Ribosomal Protein L36::L36	HGNC: 13631	Entrez Gene: 25873	Ensembl: ENSG00000130255		UniProtKB: Q9Y3U8	Diseases associated with RPL36 include Diamond-Blackfan Anemia.	Among its related pathways are Viral mRNA Translation and Influenza Viral RNA Transcription and Replication.	GO annotations related to this gene include poly(A) RNA binding and structural constituent of ribosome.	Ribosomal_L36e	Ribosomes, the organelles that catalyze protein synthesis, consist of a small 40S subunit and a large 60S subunit. Together these subunits are composed of 4 RNA species and approximately 80 structurally distinct proteins. This gene encodes a ribosomal protein that is a component of the 60S subunit. The protein belongs to the L36E family of ribosomal proteins. It is located in the cytoplasm. Trans…	RPL36 (Ribosomal Protein L36) is a Protein Coding gene.	http://www.genecards.org/cgi-bin/carddisp.pl?gene=RPL36
PTCD2	Pentatricopeptide Repeat Domain 2::CTC-365E16.1	HGNC: 25734	Entrez Gene: 79810	Ensembl: ENSG00000049883	OMIM: 615484	UniProtKB: Q8WV60			GO annotations related to this gene include poly(A) RNA binding.	Pentatricopeptide_repeat::Ribosomal_S27_mit		PTCD2 (Pentatricopeptide Repeat Domain 2) is a Protein Coding gene.	http://www.genecards.org/cgi-bin/carddisp.pl?gene=PTCD2
CCDC94	Coiled-Coil Domain Containing 94	HGNC: 25518	Entrez Gene: 55702	Ensembl: ENSG00000105248		UniProtKB: Q9BW85				CWC16		CCDC94 (Coiled-Coil Domain Containing 94) is a Protein Coding gene.	http://www.genecards.org/cgi-bin/carddisp.pl?gene=CCDC94
POLR2H	Polymerase (RNA) II Subunit H::Polymerase (RNA) II (DNA Directed) Polypeptide H::DNA-Directed RNA Polymerases I, II, And III 17.1 KDa Polypeptide::DNA-Directed RNA Polymerase II Subunit H::RPB8 Homolog::RPB17::RNA Polymerases I, II, And III Subunit ABC3::RPABC3::HRPB8::RPB8	HGNC: 9195	Entrez Gene: 5437	Ensembl: ENSG00000163882	OMIM: 606023	UniProtKB: P52434		Among its related pathways are RNA Polymerase III Transcription Initiation and mRNA Splicing - Major Pathway.	GO annotations related to this gene include RNA polymerase III activity and RNA polymerase II activity.	NA-bd_OB-fold::RNA_pol_Rpb8	The three eukaryotic RNA polymerases are complex multisubunit enzymes that play a central role in the transcription of nuclear genes. This gene encodes an essential and highly conserved subunit of RNA polymerase II that is shared by the other two eukaryotic DNA-directed RNA polymerases, I and III. Alternative splicing results in multiple transcript variants of this gene. [provided by RefSeq, Jul …	POLR2H (Polymerase (RNA) II Subunit H) is a Protein Coding gene.	http://www.genecards.org/cgi-bin/carddisp.pl?gene=POLR2H
APOBEC3B	Apolipoprotein B MRNA Editing Enzyme Catalytic Subunit 3B::Apolipoprotein B MRNA Editing Enzyme, Catalytic Polypeptide-Like 3B::Phorbolin-1-Related Protein::Phorbolin-2/3::Phorbolin 3::A3B::Apolipoprotein B MRNA Editing Enzyme Catalytic Polypeptide Like 3B::Apolipoprotein B MRNA Editing Enzyme Catalytic Polypeptide-Like 3B::Probable DNA DC->DU-Editing Enzyme APOBEC-3B::Cytidine Deaminase::Phorbol…	HGNC: 17352	Entrez Gene: 9582	Ensembl: ENSG00000179750	OMIM: 607110	UniProtKB: Q9UH17			GO annotations related to this gene include poly(A) RNA binding and deoxycytidine deaminase activity.	APOBEC/CMP_deaminase_Zn-bd::CMP_dCMP_Zn-bd::Cytidine_deaminase-like::APOBEC_N	This gene is a member of the cytidine deaminase gene family. It is one of seven related genes or pseudogenes found in a cluster, thought to result from gene duplication, on chromosome 22. Members of the cluster encode proteins that are structurally and functionally related to the C to U RNA-editing cytidine deaminase APOBEC1. It is thought that the proteins may be RNA editing enzymes and have rol…	APOBEC3B (Apolipoprotein B MRNA Editing Enzyme Catalytic Subunit 3B) is a Protein Coding gene.	http://www.genecards.org/cgi-bin/carddisp.pl?gene=APOBEC3B
FSCN1	Fascin Actin-Bundling Protein 1::55 KDa Actin-Bundling Protein::FAN1::P55::SNL::HSN::Fascin Homolog 1, Actin-Bundling Protein (Strongylocentrotus Purpuratus)::Singed (Drosophila)-Like (Sea Urchin Fascin Homolog Like)::Fascin Homolog 1, Actin-Bundling Protein::Singed-Like (Fascin Homolog, Sea Urchin)::Actin Bundling Protein::Singed-Like Protein::Homolog-Like::Drosophila::Singed	HGNC: 11148	Entrez Gene: 6624	Ensembl: ENSG00000075618	OMIM: 602689	UniProtKB: Q16658	Diseases associated with FSCN1 include Hodgkin Lymphoma and Hodgkin's Lymphoma, Lymphocytic-Histiocytic Predominance.	Among its related pathways are Wnt / Hedgehog / Notch and MicroRNAs in cancer.	GO annotations related to this gene include poly(A) RNA binding and actin filament binding.	Actin_cross-linking::FSCN1::Fascin::Fascin-domain::Fascin_metazoans	This gene encodes a member of the fascin family of actin-binding proteins. Fascin proteins organize F-actin into parallel bundles, and are required for the formation of actin-based cellular protrusions. The encoded protein plays a critical role in cell migration, motility, adhesion and cellular interactions. Expression of this gene is known to be regulated by several microRNAs, and overexpression…	FSCN1 (Fascin Actin-Bundling Protein 1) is a Protein Coding gene.	http://www.genecards.org/cgi-bin/carddisp.pl?gene=FSCN1
SRSF3	Serine/Arginine-Rich Splicing Factor 3::Splicing Factor, Arginine/Serine-Rich 3::Pre-MRNA-Splicing Factor SRP20::SRp20::SFRS3::Splicing Factor, Arginine/Serine-Rich, 20-KD::Pre-MRNA Splicing Factor SRp20	HGNC: 10785	Entrez Gene: 6428	Ensembl: ENSG00000112081	OMIM: 603364	UniProtKB: P84103	Diseases associated with SRSF3 include Ocular Hypertension.	Among its related pathways are mRNA Splicing - Major Pathway and Gene Expression.	GO annotations related to this gene include nucleic acid binding and RNA binding.	RRM_dom::Nucleotide-bd_a/b_plait	The protein encoded by this gene is a member of the serine/arginine (SR)-rich family of pre-mRNA splicing factors, which constitute part of the spliceosome. Each of these factors contains an RNA recognition motif (RRM) for binding RNA and an RS domain for binding other proteins. The RS domain is rich in serine and arginine residues and facilitates interaction between different SR splicing factors…	SRSF3 (Serine/Arginine-Rich Splicing Factor 3) is a Protein Coding gene.	http://www.genecards.org/cgi-bin/carddisp.pl?gene=SRSF3
PELP1	Proline, Glutamate And Leucine Rich Protein 1::Modulator Of Non-Genomic Activity Of Estrogen Receptor::Transcription Factor HMX3::MNAR::Proline, Glutamic Acid And Leucine Rich Protein 1::Proline And Glutamic Acid Rich Nuclear Protein::P160::HMX3	HGNC: 30134	Entrez Gene: 27043	Ensembl: ENSG00000141456	OMIM: 609455	UniProtKB: Q8IZL8	Diseases associated with PELP1 include Breast Cancer.	Among its related pathways are Gene Expression and Signaling by PTK6.	GO annotations related to this gene include poly(A) RNA binding and binding.	ARM-type_fold::RIX1_N::PELP1::Uncharacterised_NUC202	This gene encodes a transcription factor which coactivates transcription of estrogen receptor responsive genes and corepresses genes activated by other hormone receptors or sequence-specific transcription factors. Expression of this gene is regulated by both members of the estrogen receptor family. This gene may be involved in the progression of several types of cancer. Alternative splicing resul…	PELP1 (Proline, Glutamate And Leucine Rich Protein 1) is a Protein Coding gene.	http://www.genecards.org/cgi-bin/carddisp.pl?gene=PELP1
RBM12B	RNA Binding Motif Protein 12B::RNA-Binding Motif Protein 12B::MGC:33837	HGNC: 32310	Entrez Gene: 389677	Ensembl: ENSG00000183808		UniProtKB: Q8IXT5	Diseases associated with RBM12B include Interleukin-7 Receptor Alpha Deficiency.		GO annotations related to this gene include nucleic acid binding and nucleotide binding.	RRM_dom::Nucleotide-bd_a/b_plait		RBM12B (RNA Binding Motif Protein 12B) is a Protein Coding gene.	http://www.genecards.org/cgi-bin/carddisp.pl?gene=RBM12B
MAK16	MAK16 Homolog::RNA Binding Motif Protein 13::RBM13::NNP78::MAK16 Homolog (S. Cerevisiae)::RNA Binding Protein::Protein RBM13::MAK16L	HGNC: 13703	Entrez Gene: 84549	Ensembl: ENSG00000198042		UniProtKB: Q9BXY0			GO annotations related to this gene include poly(A) RNA binding.	Mak16::L28e/Mak16		MAK16 (MAK16 Homolog) is a Protein Coding gene.	http://www.genecards.org/cgi-bin/carddisp.pl?gene=MAK16
ERAL1	Era Like 12S Mitochondrial RRNA Chaperone 1::Era-Like 12S Mitochondrial RRNA Chaperone 1::Era (E. Coli G-Protein Homolog)-Like 1::Conserved ERA-Like GTPase::ERA-Like Protein 1::ERA-W::H-ERA::CEGA::GTPase, Human Homolog Of E. Coli Essential Cell Cycle Protein Era::GTP-Binding Protein Era Homolog::Era G-Protein-Like 1 (E. Coli)::Era G-Protein-Like 1::ERAL1A::HERA-A::HERA-B::HERA::ERA	HGNC: 3424	Entrez Gene: 26284	Ensembl: ENSG00000132591	OMIM: 607435	UniProtKB: O75616		Among its related pathways are Integrated Breast Cancer Pathway.	GO annotations related to this gene include poly(A) RNA binding and GTP binding.	P-loop_NTPase::Small_GTP-bd_dom::GTP_binding_domain::KH_prok-type::GTP-bd_Era::G_ERA_dom::KH_dom-like_a/b	The protein encoded by this gene is a GTPase that localizes to the mitochondrion. The encoded protein binds to the 3' terminal stem loop of 12S mitochondrial rRNA and is required for proper assembly of the 28S small mitochondrial ribosomal subunit. Deletion of this gene has been shown to cause mitochondrial dysfunction, growth retardation, and apoptosis. Several transcript variants encoding diffe…	ERAL1 (Era Like 12S Mitochondrial RRNA Chaperone 1) is a Protein Coding gene.	http://www.genecards.org/cgi-bin/carddisp.pl?gene=ERAL1
CD3EAP	CD3e Molecule Associated Protein::CD3e Molecule, Epsilon Associated Protein::CD3e Antigen, Epsilon Polypeptide Associated Protein::RNA Polymerase I-Associated Factor PAF49::Antisense To ERCC-1 Protein::ASE-1::PAF49::ASE1::CAST::CD3 Epsilon Associated Protein::CD3-Epsilon-Associated Protein::CD3E-Associated Protein::Antisense To ERCC 1::A34.5	HGNC: 24219	Entrez Gene: 10849	Ensembl: ENSG00000117877	OMIM: 107325	UniProtKB: O15446		Among its related pathways are Activated PKN1 stimulates transcription of AR (androgen receptor) regulated genes KLK2 and KLK3 and Gene Expression.	GO annotations related to this gene include poly(A) RNA binding and DNA-directed RNA polymerase activity.	DNA-dir_RNA_pol1_su_RPA34		CD3EAP (CD3e Molecule Associated Protein) is a Protein Coding gene.	http://www.genecards.org/cgi-bin/carddisp.pl?gene=CD3EAP
UTP18	UTP18, Small Subunit Processome Component::UTP18 Small Subunit Processome Component::WD Repeat-Containing Protein 50::WD Repeat Domain 50::WDR50::UTP18 Small Subunit (SSU) Processome Component Homolog (Yeast)::UTP18, Small Subunit (SSU) Processome Component, Homolog::UTP18 Small Subunit (SSU) Processome Component Homolog::CGI-48	HGNC: 24274	Entrez Gene: 51096	Ensembl: ENSG00000011260	OMIM: 612816	UniProtKB: Q9Y5J1		Among its related pathways are Gene Expression and rRNA processing.	GO annotations related to this gene include poly(A) RNA binding.	WD40_repeat_CS::WD40_repeat::WD40_repeat_dom::WD40/YVTN_repeat-like_dom::Apc4_WD40_dom		UTP18 (UTP18, Small Subunit Processome Component) is a Protein Coding gene.	http://www.genecards.org/cgi-bin/carddisp.pl?gene=UTP18
MTIF2	Mitochondrial Translational Initiation Factor 2::IF-2(Mt)::IF2(Mt)::IF-2mt	HGNC: 7441	Entrez Gene: 4528	Ensembl: ENSG00000085760	OMIM: 603766	UniProtKB: P46199		Among its related pathways are TNF-alpha/NF-kB Signaling Pathway and Organelle biogenesis and maintenance.	GO annotations related to this gene include poly(A) RNA binding and GTPase activity.	P-loop_NTPase::Transl_B-barrel::Small_GTP-bd_dom::TF_GTP-bd_dom::TIF_IF2_dom3::TF_IF2_bacterial-like	During the initiation of protein biosynthesis, initiation factor-2 (IF-2) promotes the binding of the initiator tRNA to the small subunit of the ribosome in a GTP-dependent manner. Prokaryotic IF-2 is a single polypeptide, while eukaryotic cytoplasmic IF-2 (eIF-2) is a trimeric protein. Bovine liver mitochondria contain IF-2(mt), an 85-kD monomeric protein that is equivalent to prokaryotic IF-2. …	MTIF2 (Mitochondrial Translational Initiation Factor 2) is a Protein Coding gene.	http://www.genecards.org/cgi-bin/carddisp.pl?gene=MTIF2
NQO1	NAD(P)H Quinone Dehydrogenase 1::NAD(P)H Dehydrogenase, Quinone 1::Diaphorase (NADH/NADPH) (Cytochrome B-5 Reductase)::NAD(P)H:Quinone Oxidoreductase 1::Phylloquinone Reductase::Menadione Reductase::Quinone Reductase 1::DT-Diaphorase::Azoreductase::EC 1.6.5.2::63::NMOR1::DIA4::DTD::QR1::NAD(P)H:Quinone Acceptor Oxidoreductase Type 1::NAD(P)H:Menadione Oxidoreductase 1::NAD(P)H:Quinone Oxireductas…	HGNC: 2874	Entrez Gene: 1728	Ensembl: ENSG00000181019	OMIM: 125860	UniProtKB: P15559	Diseases associated with NQO1 include Tardive Dyskinesia and Anal Canal Carcinoma.	Among its related pathways are NF-kappaB Signaling and Estrogen Metabolism Pathway.	GO annotations related to this gene include poly(A) RNA binding and oxidoreductase activity.	Flavoprotein-like_dom::Flavodoxin_fold	This gene is a member of the NAD(P)H dehydrogenase (quinone) family and encodes a cytoplasmic 2-electron reductase. This FAD-binding protein forms homodimers and reduces quinones to hydroquinones. This protein's enzymatic activity prevents the one electron reduction of quinones that results in the production of radical species. Mutations in this gene have been associated with tardive dyskinesia (…	NQO1 (NAD(P)H Quinone Dehydrogenase 1) is a Protein Coding gene.	http://www.genecards.org/cgi-bin/carddisp.pl?gene=NQO1
RPL15	Ribosomal Protein L15::EC45::RPLY10::RPYL10::DBA12::RPL10::L15	HGNC: 10306	Entrez Gene: 6138	Ensembl: ENSG00000174748	OMIM: 604174	UniProtKB: P61313	Diseases associated with RPL15 include Diamond-Blackfan Anemia 12 and Diamond-Blackfan Anemia.	Among its related pathways are Viral mRNA Translation and Influenza Viral RNA Transcription and Replication.	GO annotations related to this gene include poly(A) RNA binding and structural constituent of ribosome.	Ribosomal_L23/L15e_core_dom::Ribosomal_L15e::Ribosomal_L15e_CS::Rbsml_L15e_core_dom	Ribosomes, the organelles that catalyze protein synthesis, consist of a small 40S subunit and a large 60S subunit. Together these subunits are composed of 4 RNA species and approximately 80 structurally distinct proteins. This gene encodes a ribosomal protein that is a component of the 60S subunit. The protein belongs to the L15E family of ribosomal proteins. It is located in the cytoplasm. This …	RPL15 (Ribosomal Protein L15) is a Protein Coding gene.	http://www.genecards.org/cgi-bin/carddisp.pl?gene=RPL15
CHCHD1	Coiled-Coil-Helix-Coiled-Coil-Helix Domain Containing 1::28S Ribosomal Protein S37, Mitochondrial::Nuclear Protein C2360::C10orf34::MRP-S37::Chromosome 10 Open Reading Frame 34::MRPS37::C2360	HGNC: 23518	Entrez Gene: 118487	Ensembl: ENSG00000172586	OMIM: 608842	UniProtKB: Q96BP2		Among its related pathways are Mitochondrial translation and Organelle biogenesis and maintenance.	GO annotations related to this gene include poly(A) RNA binding.	CHCH::Cys_alpha_HP_mot_SF		CHCHD1 (Coiled-Coil-Helix-Coiled-Coil-Helix Domain Containing 1) is a Protein Coding gene.	http://www.genecards.org/cgi-bin/carddisp.pl?gene=CHCHD1
RBM7	RNA Binding Motif Protein 7::RNA-Binding Motif Protein 7	HGNC: 9904	Entrez Gene: 10179	Ensembl: ENSG00000076053	OMIM: 612413	UniProtKB: Q9Y580			GO annotations related to this gene include nucleic acid binding and nucleotide binding.	RRM_dom::Nucleotide-bd_a/b_plait		RBM7 (RNA Binding Motif Protein 7) is a Protein Coding gene.	http://www.genecards.org/cgi-bin/carddisp.pl?gene=RBM7
NOVA2	Neuro-Oncological Ventral Antigen 2::Astrocytic NOVA1-Like RNA-Binding Protein::Neuro-Oncological Ventral Antigen 3::NOVA3::ANOVA	HGNC: 7887	Entrez Gene: 4858	Ensembl: ENSG00000104967	OMIM: 601991	UniProtKB: Q9UNW9	Diseases associated with NOVA2 include Fragile X Syndrome and Partial Fetal Alcohol Syndrome.		GO annotations related to this gene include nucleic acid binding and RNA binding.	KH_dom::KH_dom_type_1::Nova-2		NOVA2 (Neuro-Oncological Ventral Antigen 2) is a Protein Coding gene.	http://www.genecards.org/cgi-bin/carddisp.pl?gene=NOVA2
ZNFX1	Zinc Finger NFX1-Type Containing 1::Zinc Finger, NFX1-Type Containing 1::KIAA1404	HGNC: 29271	Entrez Gene: 57169	Ensembl: ENSG00000124201		UniProtKB: Q9P2E3			GO annotations related to this gene include poly(A) RNA binding and binding.	P-loop_NTPase::ARM-type_fold		ZNFX1 (Zinc Finger NFX1-Type Containing 1) is a Protein Coding gene.	http://www.genecards.org/cgi-bin/carddisp.pl?gene=ZNFX1
EIF2S2	Eukaryotic Translation Initiation Factor 2 Subunit Beta::Eukaryotic Translation Initiation Factor 2, Subunit 2 Beta, 38kDa::EIF-2-Beta::EIF2B::Eukaryotic Translation Initiation Factor 2, Subunit 2 (Beta, 38kD )::Protein Phosphatase 1, Regulatory Subunit 67::Protein Phosphatase 1::Regulatory Subunit 67::EIF2beta::PPP1R67::EIF2	HGNC: 3266	Entrez Gene: 8894	Ensembl: ENSG00000125977	OMIM: 603908	UniProtKB: P20042	Diseases associated with EIF2S2 include Leukoencephalopathy With Vanishing White Matter.	Among its related pathways are Gene Expression and Activation of the mRNA upon binding of the cap-binding complex and eIFs, and subsequent binding to 43S.	GO annotations related to this gene include poly(A) RNA binding and translation initiation factor activity.	Transl_init_fac_IF2/IF5_N::Transl_init_fac_IF2/IF5_Zn-bd::Transl_init_fac_IF2/IF5	Eukaryotic translation initiation factor 2 (EIF-2) functions in the early steps of protein synthesis by forming a ternary complex with GTP and initiator tRNA and binding to a 40S ribosomal subunit. EIF-2 is composed of three subunits, alpha, beta, and gamma, with the protein encoded by this gene representing the beta subunit. The beta subunit catalyzes the exchange of GDP for GTP, which recycles …	EIF2S2 (Eukaryotic Translation Initiation Factor 2 Subunit Beta) is a Protein Coding gene.	http://www.genecards.org/cgi-bin/carddisp.pl?gene=EIF2S2
PQBP1	Polyglutamine Binding Protein 1::38 KDa Nuclear Protein Containing A WW Domain::Polyglutamine Tract-Binding Protein 1::NPW38::Sutherland-Haan X-Linked Mental Retardation Syndrome::Mental Retardation, X-Linked 2 (Non-Dysmorphic)::Mental Retardation, X-Linked 55::PQBP-1::MRXS3::MRX55::MRXS8::RENS1::MRX2::SHS	HGNC: 9330	Entrez Gene: 10084	Ensembl: ENSG00000102103	OMIM: 300463	UniProtKB: O60828	Diseases associated with PQBP1 include Renpenning Syndrome and Alpha-Thalassemia/Mental Retardation Syndrome.	Among its related pathways are mRNA Splicing - Major Pathway.	GO annotations related to this gene include transcription coactivator activity and ribonucleoprotein complex binding.	WW_dom	This gene encodes a nuclear polyglutamine-binding protein that is involved with transcription activation. The encoded protein contains a WW domain. Mutations in this gene have been found in patients with Renpenning syndrome 1 and other syndromes with X-linked mental retardation. Multiple alternatively spliced transcript variants that encode different protein isoforms have been described for this …	PQBP1 (Polyglutamine Binding Protein 1) is a Protein Coding gene.	http://www.genecards.org/cgi-bin/carddisp.pl?gene=PQBP1
RPL27	Ribosomal Protein L27::60S Ribosomal Protein L27::L27	HGNC: 10328	Entrez Gene: 6155	Ensembl: ENSG00000131469	OMIM: 607526	UniProtKB: P61353		Among its related pathways are Viral mRNA Translation and Influenza Viral RNA Transcription and Replication.	GO annotations related to this gene include poly(A) RNA binding and structural constituent of ribosome.	Rib_L2_dom2::Translation_prot_SH3-like::KOW::Ribosomal_L27e_CS::Ribosomal_L27e	Ribosomes, the organelles that catalyze protein synthesis, consist of a small 40S subunit and a large 60S subunit. Together these subunits are composed of 4 RNA species and approximately 80 structurally distinct proteins. This gene encodes a ribosomal protein that is a component of the 60S subunit. The protein belongs to the L27E family of ribosomal proteins. It is located in the cytoplasm. As is…	RPL27 (Ribosomal Protein L27) is a Protein Coding gene.	http://www.genecards.org/cgi-bin/carddisp.pl?gene=RPL27
FASTKD1	FAST Kinase Domains 1::KIAA1800	HGNC: 26150	Entrez Gene: 79675	Ensembl: ENSG00000138399		UniProtKB: Q53R41			GO annotations related to this gene include poly(A) RNA binding and protein kinase activity.	FAST_Leu-rich::RAP::FAST_2		FASTKD1 (FAST Kinase Domains 1) is a Protein Coding gene.	http://www.genecards.org/cgi-bin/carddisp.pl?gene=FASTKD1
PRKDC	Protein Kinase, DNA-Activated, Catalytic Polypeptide::DNA-PK Catalytic Subunit::EC 2.7.11.1::63::DNA-PKcs::HYRC1::DNPK1::HYRC::P460::Hyper-Radiosensitivity Of Murine Scid Mutation, Complementing 1::DNAPK::IMD26::XRCC7::P350	HGNC: 9413	Entrez Gene: 5591	Ensembl: ENSG00000253729	OMIM: 600899	UniProtKB: P78527	Diseases associated with PRKDC include Immunodeficiency 26, With Or Without Neurologic Abnormalities and Severe Combined Immunodeficiency Due To Dna-Pkcs Deficiency.	Among its related pathways are Prostate Cancer and RB in Cancer.	GO annotations related to this gene include poly(A) RNA binding and protein kinase activity.	Kinase-like_dom::ARM-like::ARM-type_fold::PIK_FAT::PI3/4_kinase_cat_dom::PIK-rel_kinase_FAT::FATC_dom::PI3/4_kinase_CS::NUC194	This gene encodes the catalytic subunit of the DNA-dependent protein kinase (DNA-PK). It functions with the Ku70/Ku80 heterodimer protein in DNA double strand break repair and recombination. The protein encoded is a member of the PI3/PI4-kinase family.[provided by RefSeq, Jul 2010]	PRKDC (Protein Kinase, DNA-Activated, Catalytic Polypeptide) is a Protein Coding gene.	http://www.genecards.org/cgi-bin/carddisp.pl?gene=PRKDC
NOL7	Nucleolar Protein 7::Polyglutamine Binding Protein 3::Nucleolar Protein Of 27 KDa::Nucleolar Protein 7, 27kDa::C6orf90::Chromosome 6 Open Reading Frame 90::Retinoic Acid Repressible Protein::DJ223E5.2::RARG-1::PQBP3::NOP27	HGNC: 21040	Entrez Gene: 51406	Ensembl: ENSG00000225921	OMIM: 611533	UniProtKB: Q9UMY1			GO annotations related to this gene include poly(A) RNA binding.	NUC129	The protein encoded by this gene localizes to the nucleolus, where it maintains nucleolar structure and cell growth rates. The encoded protein also functions as a tumor suppressor and regulator of angiogenesis. The RB tumor suppressor gene recruits transcription factors to this gene and positively regulates its expression. Two transcript variants encoding the same protein have been found for this…	NOL7 (Nucleolar Protein 7) is a Protein Coding gene.	http://www.genecards.org/cgi-bin/carddisp.pl?gene=NOL7
SNRNP35	Small Nuclear Ribonucleoprotein U11/U12 Subunit 35::Small Nuclear Ribonucleoprotein, U11/U12 35kDa Subunit::Small Nuclear Ribonucleoprotein 35kDa (U11/U12)::U1 SnRNP Binding Protein Homolog::U1 SnRNP-Binding Protein Homolog::U11/U12 SnRNP 35 KDa Protein::Protein HM-1::U11/U12-35K::U1SNRNPBP::Small Nuclear Ribonucleoprotein U11/U12 35kDa Subunit::U1-SnRNP Binding Protein Homolog::U11/U12 SnRNP 35K…	HGNC: 30852	Entrez Gene: 11066	Ensembl: ENSG00000184209		UniProtKB: Q16560		Among its related pathways are Gene Expression and mRNA Splicing - Major Pathway.	GO annotations related to this gene include nucleic acid binding and nucleotide binding.	RRM_dom::Nucleotide-bd_a/b_plait	The protein encoded by this gene is a homolog of the U1-snRNP binding protein. The N-terminal half contains a RNA recognition motif and the C-terminal half is rich in Arg/Asp and Arg/Glu dipeptides, which is a characteristic of a variety of splicing factors. This protein is a component of the U11/U12 small nuclear ribonucleoproteins (snRNP) that form part of the U12-type spliceosome. Alternative …	SNRNP35 (Small Nuclear Ribonucleoprotein U11/U12 Subunit 35) is a Protein Coding gene.	http://www.genecards.org/cgi-bin/carddisp.pl?gene=SNRNP35
FBL	Fibrillarin::34 KDa Nucleolar Scleroderma Antigen::Histone-Glutamine Methyltransferase::FLRN::RNA, U3 Small Nucleolar Interacting Protein 1::34-KD Nucleolar Scleroderma Antigen::EC 2.1.1.373::EC 2.1.1.-::EC 2.1.13::RNU3IP1::FIB1::FIB	HGNC: 3599	Entrez Gene: 2091	Ensembl: ENSG00000105202	OMIM: 134795	UniProtKB: P22087	Diseases associated with FBL include Van Maldergem Syndrome 1 and Systemic Scleroderma.	Among its related pathways are Gene Expression and TNF-alpha/NF-kB Signaling Pathway.	GO annotations related to this gene include poly(A) RNA binding and methyltransferase activity.	SAM-dependent_MTases::Fibrillarin::Fibrillarin_CS	This gene product is a component of a nucleolar small nuclear ribonucleoprotein (snRNP) particle thought to participate in the first step in processing preribosomal RNA. It is associated with the U3, U8, and U13 small nuclear RNAs and is located in the dense fibrillar component (DFC) of the nucleolus. The encoded protein contains an N-terminal repetitive domain that is rich in glycine and arginin…	FBL (Fibrillarin) is a Protein Coding gene.	http://www.genecards.org/cgi-bin/carddisp.pl?gene=FBL
ATP5C1	ATP Synthase, H+ Transporting, Mitochondrial F1 Complex, Gamma Polypeptide 1::F-ATPase Gamma Subunit::ATP5CL1::ATP5C::Mitochondrial ATP Synthase, Gamma Subunit 1::ATP Synthase Gamma Chain, Mitochondrial	HGNC: 833	Entrez Gene: 509	Ensembl: ENSG00000165629	OMIM: 108729	UniProtKB: P36542		Among its related pathways are Respiratory electron transport, ATP synthesis by chemiosmotic coupling, and heat production by uncoupling proteins. and Doxorubicin Pathway (Cardiomyocyte Cell), Pharmacodynamics.	GO annotations related to this gene include poly(A) RNA binding and transmembrane transporter activity.	ATPase_F1_gsu_dom::ATPase_F1-cplx_gsu::ATPase_F1_gsu_CS	This gene encodes a subunit of mitochondrial ATP synthase. Mitochondrial ATP synthase catalyzes ATP synthesis, utilizing an electrochemical gradient of protons across the inner membrane during oxidative phosphorylation. ATP synthase is composed of two linked multi-subunit complexes: the soluble catalytic core, F1, and the membrane-spanning component, Fo, comprising the proton channel. The catalyt…	ATP5C1 (ATP Synthase, H+ Transporting, Mitochondrial F1 Complex, Gamma Polypeptide 1) is a Protein Coding gene.	http://www.genecards.org/cgi-bin/carddisp.pl?gene=ATP5C1
BCLAF1	BCL2 Associated Transcription Factor 1::BCL2-Associated Transcription Factor 1::BTF::BK211L9.1::KIAA0164	HGNC: 16863	Entrez Gene: 9774	Ensembl: ENSG00000029363	OMIM: 612588	UniProtKB: Q9NYF8	Diseases associated with BCLAF1 include Giant Axonal Neuropathy and Superficial Mycosis.		GO annotations related to this gene include poly(A) RNA binding.	Bcl-2_assoc_TF1::THRAP3_BCLAF1	This gene encodes a transcriptional repressor that interacts with several members of the BCL2 family of proteins. Overexpression of this protein induces apoptosis, which can be suppressed by co-expression of BCL2 proteins. The protein localizes to dot-like structures throughout the nucleus, and redistributes to a zone near the nuclear envelope in cells undergoing apoptosis. Multiple transcript va…	BCLAF1 (BCL2 Associated Transcription Factor 1) is a Protein Coding gene.	http://www.genecards.org/cgi-bin/carddisp.pl?gene=BCLAF1
RPF2	Ribosome Production Factor 2 Homolog::Ribosome Biogenesis Protein RPF2 Homolog::Brix Domain-Containing Protein 1::Brix Domain Containing 1::BXDC1::Ribosomal Processing Factor 2 Homolog (S. Cerevisiae)::Ribosome Production Factor 2 Homolog (S. Cerevisiae)::Ribosomal Processing Factor 2 Homolog::Homolog Of Rpf2::BA397G5.4	HGNC: 20870	Entrez Gene: 84154	Ensembl: ENSG00000197498		UniProtKB: Q9H7B2			GO annotations related to this gene include poly(A) RNA binding and rRNA binding.	Brix		RPF2 (Ribosome Production Factor 2 Homolog) is a Protein Coding gene.	http://www.genecards.org/cgi-bin/carddisp.pl?gene=RPF2
DDX56	DEAD-Box Helicase 56::DEAD (Asp-Glu-Ala-Asp) Box Helicase 56::ATP-Dependent 61 KDa Nucleolar RNA Helicase::DEAD (Asp-Glu-Ala-Asp) Box Polypeptide 56::Nucleolar Helicase Of 61 KDa::DEAD Box Protein 21::DEAD Box Protein 56::DDX21::NOH61::Putative Nucleolar RNA Helicase::61-Kd Nucleolar Helicase::DEAD-Box RNA Helicase::EC 3.6.4.13::EC 3.6.13::DDX26	HGNC: 18193	Entrez Gene: 54606	Ensembl: ENSG00000136271	OMIM: 608023	UniProtKB: Q9NY93			GO annotations related to this gene include nucleic acid binding and hydrolase activity.	P-loop_NTPase::DEAD/DEAH_box_helicase_dom::Helicase_ATP-bd::Helicase_C::RNA_helicase_DEAD_Q_motif	This gene encodes a member of the DEAD box protein family. DEAD box proteins, characterized by the conserved motif Asp-Glu-Ala-Asp (DEAD), are putative RNA helicases. They are implicated in a number of cellular processes involving alteration of RNA secondary structure such as translation initiation, nuclear and mitochondrial splicing, and ribosome and spliceosome assembly. Based on their distribu…	DDX56 (DEAD-Box Helicase 56) is a Protein Coding gene.	http://www.genecards.org/cgi-bin/carddisp.pl?gene=DDX56
SPATS2	Spermatogenesis Associated Serine Rich 2::Serine-Rich Spermatocytes And Round Spermatid 59 KDa Protein::Spermatogenesis Associated, Serine-Rich 2::Spermatogenesis Associated, Serine Rich 2::SPATA10::P59SCR::SCR59::Serine-Rich Spermatocytes And Round Spermatid Protein::Putative Protein Product Of Nbla00526::Nbla00526	HGNC: 18650	Entrez Gene: 65244	Ensembl: ENSG00000123352	OMIM: 611667	UniProtKB: Q86XZ4			GO annotations related to this gene include poly(A) RNA binding.	UBA-like::DUF1387		SPATS2 (Spermatogenesis Associated Serine Rich 2) is a Protein Coding gene.	http://www.genecards.org/cgi-bin/carddisp.pl?gene=SPATS2
FNDC3A	Fibronectin Type III Domain Containing 3A::Human Gene Expressed In Odontoblasts::FNDC3::HUGO::Fibronectin Type III Domain Containing 3::BA203I16.1::BA203I16.5::KIAA0970	HGNC: 20296	Entrez Gene: 22862	Ensembl: ENSG00000102531	OMIM: 615794	UniProtKB: Q9Y2H6			GO annotations related to this gene include poly(A) RNA binding.	Ig-like_fold::FN3_dom		FNDC3A (Fibronectin Type III Domain Containing 3A) is a Protein Coding gene.	http://www.genecards.org/cgi-bin/carddisp.pl?gene=FNDC3A
RBM23	RNA Binding Motif Protein 23::Coactivator Of Activating Protein-1 And Estrogen Recep- Tors Beta::RNA-Binding Region (RNP1, RRM) Containing 4::RNA-Binding Region-Containing Protein 4::RNA-Binding Motif Protein 23::Splicing Factor SF2::RNPC4::CAPERbeta::PP239	HGNC: 20155	Entrez Gene: 55147	Ensembl: ENSG00000100461		UniProtKB: Q86U06			GO annotations related to this gene include nucleic acid binding and nucleotide binding.	RRM_dom::Nucleotide-bd_a/b_plait::RBM39_SF::RBM39_linker	This gene encodes a member of the U2AF-like family of RNA binding proteins. This protein interacts with some steroid nuclear receptors, localizes to the promoter of a steroid- responsive gene, and increases transcription of steroid-responsive transcriptional reporters in a hormone-dependent manner. It is also implicated in the steroid receptor-dependent regulation of alternative splicing. Multipl…	RBM23 (RNA Binding Motif Protein 23) is a Protein Coding gene.	http://www.genecards.org/cgi-bin/carddisp.pl?gene=RBM23
HNRNPH1	Heterogeneous Nuclear Ribonucleoprotein H1 (H)::HNRPH1::HNRPH::HnRNP H::HnRNPH	HGNC: 5041	Entrez Gene: 3187	Ensembl: ENSG00000169045	OMIM: 601035	UniProtKB: P31943	Diseases associated with HNRNPH1 include Precursor T-Cell Acute Lymphoblastic Leukemia and Hereditary Lymphedema.	Among its related pathways are mRNA Splicing - Major Pathway and Gene Expression.	GO annotations related to this gene include nucleic acid binding and RNA binding.	RRM_dom::Nucleotide-bd_a/b_plait::Znf_CHHC	This gene encodes a member of a subfamily of ubiquitously expressed heterogeneous nuclear ribonucleoproteins (hnRNPs). The hnRNPs are RNA binding proteins that complex with heterogeneous nuclear RNA. These proteins are associated with pre-mRNAs in the nucleus and appear to influence pre-mRNA processing and other aspects of mRNA metabolism and transport. While all of the hnRNPs are present in the …	HNRNPH1 (Heterogeneous Nuclear Ribonucleoprotein H1 (H)) is a Protein Coding gene.	http://www.genecards.org/cgi-bin/carddisp.pl?gene=HNRNPH1
PIN4	Peptidylprolyl Cis/Trans Isomerase, NIMA-Interacting 4::Peptidylprolyl Cis/Trans Isomerase NIMA-Interacting, 4::Peptidyl-Prolyl Cis-Trans Isomerase Pin4::Peptidyl-Prolyl Cis/Trans Isomerase EPVH::Parvulin-14::Parvulin-17::Parvulin::HPar14::HPar17::PAR14::PAR17::HEPVH::Protein (Peptidyl-Prolyl Cis/Trans Isomerase) NIMA-Interacting, 4 (Parvulin)::Protein (Peptidylprolyl Cis/Trans Isomerase) NIMA-In…	HGNC: 8992	Entrez Gene: 5303	Ensembl: ENSG00000102309	OMIM: 300252	UniProtKB: Q9Y237			GO annotations related to this gene include poly(A) RNA binding and peptidyl-prolyl cis-trans isomerase activity.	PPIase_PpiC	This gene encodes a member of the parvulin subfamily of the peptidyl-prolyl cis/trans isomerase protein family. The encoded protein catalyzes the isomerization of peptidylprolyl bonds, and may play a role in the cell cycle, chromatin remodeling, and/or ribosome biogenesis. The encoded protein may play an additional role in the mitochondria. [provided by RefSeq, Dec 2009]	PIN4 (Peptidylprolyl Cis/Trans Isomerase, NIMA-Interacting 4) is a Protein Coding gene.	http://www.genecards.org/cgi-bin/carddisp.pl?gene=PIN4
RBMY1D	RNA Binding Motif Protein, Y-Linked, Family 1, Member D	HGNC: 23915	Entrez Gene: 378949	Ensembl: ENSG00000244395		UniProtKB: P0C7P1			GO annotations related to this gene include nucleic acid binding and nucleotide binding.	RRM_dom::Nucleotide-bd_a/b_plait::RBM1CTR	This gene encodes a protein containing an RNA-binding motif in the N-terminus and four SRGY (serine, arginine, glycine, tyrosine) boxes in the C-terminus. This protein likely functions as a splicing factor during spermatogenesis. Multiple closely related paralogs of this gene are found in a gene cluster in the AZFb azoospermia factor region of chromosome Y. Most of these related copies are though…	RBMY1D (RNA Binding Motif Protein, Y-Linked, Family 1, Member D) is a Protein Coding gene.	http://www.genecards.org/cgi-bin/carddisp.pl?gene=RBMY1D
FUBP3	Far Upstream Element Binding Protein 3::Far Upstream Element (FUSE) Binding Protein 3::FUSE-Binding Protein 3::FBP3	HGNC: 4005	Entrez Gene: 8939	Ensembl: ENSG00000107164	OMIM: 603536	UniProtKB: Q96I24			GO annotations related to this gene include nucleic acid binding and RNA binding.	KH_dom::KH_dom_type_1		FUBP3 (Far Upstream Element Binding Protein 3) is a Protein Coding gene.	http://www.genecards.org/cgi-bin/carddisp.pl?gene=FUBP3
CTNNA1	Catenin Alpha 1::Catenin (Cadherin-Associated Protein), Alpha 1, 102kDa::Catenin (Cadherin-Associated Protein), Alpha 1::Renal Carcinoma Antigen NY-REN-13::Catenin (Cadherin-Associated Protein), Alpha 1 (102kD)::Cadherin-Associated Protein::Alpha-E-Catenin::Alpha E-Catenin::CAP102::MDPT2	HGNC: 2509	Entrez Gene: 1495	Ensembl: ENSG00000044115	OMIM: 116805	UniProtKB: P35221	Diseases associated with CTNNA1 include Macular Dystrophy, Butterfly-Shaped Pigmentary, 2 and Diffuse Gastric Cancer.	Among its related pathways are Cell junction organization and Bacterial invasion of epithelial cells.	GO annotations related to this gene include poly(A) RNA binding and actin filament binding.	Vinculin/catenin::Vinculin_CS::CTNNA1::Alpha_catenin		CTNNA1 (Catenin Alpha 1) is a Protein Coding gene.	http://www.genecards.org/cgi-bin/carddisp.pl?gene=CTNNA1
RSL1D1	Ribosomal L1 Domain Containing 1::Cellular Senescence-Inhibited Gene Protein::CATX-11::CSIG::PBK1::Cellular Senescence Inhibited Gene Protein::Protein PBK1::CATX11::UTP30::L12	HGNC: 24534	Entrez Gene: 26156	Ensembl: ENSG00000171490	OMIM: 615874	UniProtKB: O76021		Among its related pathways are Senescence and Autophagy.	GO annotations related to this gene include poly(A) RNA binding and RNA binding.	Ribosomal_L1-like::Ribosomal_L1/biogenesis::Ribosomal_L1_2-a/b-sand		RSL1D1 (Ribosomal L1 Domain Containing 1) is a Protein Coding gene.	http://www.genecards.org/cgi-bin/carddisp.pl?gene=RSL1D1
RPS26	Ribosomal Protein S26::40S Ribosomal Protein S26::DBA10::S26	HGNC: 10414	Entrez Gene: 6231	Ensembl: ENSG00000197728	OMIM: 603701	UniProtKB: P62854	Diseases associated with RPS26 include Diamond-Blackfan Anemia 10 and Rps26-Related Diamond-Blackfan Anemia.	Among its related pathways are Viral mRNA Translation and Influenza Viral RNA Transcription and Replication.	GO annotations related to this gene include poly(A) RNA binding and mRNA binding.	Ribosomal_S26e	Ribosomes, the organelles that catalyze protein synthesis, consist of a small 40S subunit and a large 60S subunit. Together these subunits are composed of 4 RNA species and approximately 80 structurally distinct proteins. This gene encodes a ribosomal protein that is a component of the 40S subunit. The protein belongs to the S26E family of ribosomal proteins. It is located in the cytoplasm. As is…	RPS26 (Ribosomal Protein S26) is a Protein Coding gene.	http://www.genecards.org/cgi-bin/carddisp.pl?gene=RPS26
NVL	Nuclear VCP-Like::Nuclear VCP-Like Protein::NVLp::Nuclear Valosin-Containing Protein-Like::NVL2	HGNC: 8070	Entrez Gene: 4931	Ensembl: ENSG00000143748	OMIM: 602426	UniProtKB: O15381		Among its related pathways are Ribosome biogenesis in eukaryotes.	GO annotations related to this gene include poly(A) RNA binding and kinase activity.	P-loop_NTPase::AAA+_ATPase::ATPase_AAA_core::ATPase_AAA_CS::NVL2_nucleolin-bd	This gene encodes a member of the AAA (ATPases associated with diverse cellular activities) superfamily. Multiple transcript variants encoding different isoforms have been found for this gene. Two encoded proteins, described as major and minor isoforms, have been localized to distinct regions of the nucleus. The largest encoded protein (major isoform) has been localized to the nucleolus and shown…	NVL (Nuclear VCP-Like) is a Protein Coding gene.	http://www.genecards.org/cgi-bin/carddisp.pl?gene=NVL
CELF6	CUGBP, Elav-Like Family Member 6::CUG-BP- And ETR-3-Like Factor 6::RNA-Binding Protein BRUNOL-6::Bruno-Like Protein 6::BRUNOL6::CELF-6::Bruno (Drosophila) -Like 6, RNA Binding Protein::Bruno-Like 6, RNA Binding Protein (Drosophila)::Bruno -Like 6, RNA Binding Protein::Bruno-Like 6, RNA Binding Protein::CUG-BP And ETR-3 Like Factor 6	HGNC: 14059	Entrez Gene: 60677	Ensembl: ENSG00000140488	OMIM: 612681	UniProtKB: Q96J87			GO annotations related to this gene include nucleic acid binding and nucleotide binding.	RRM_dom::Nucleotide-bd_a/b_plait	Members of the CELF/BRUNOL protein family contain two N-terminal RNA recognition motif (RRM) domains, one C-terminal RRM domain, and a divergent segment of 160-230 aa between the second and third RRM domains. Members of this protein family regulate pre-mRNA alternative splicing and may also be involved in mRNA editing, and translation. Multiple alternatively spliced transcript variants encoding d…	CELF6 (CUGBP, Elav-Like Family Member 6) is a Protein Coding gene.	http://www.genecards.org/cgi-bin/carddisp.pl?gene=CELF6
BTF3	Basic Transcription Factor 3::Nascent-Polypeptide-Associated Complex Beta Polypeptide::Nascent Polypeptide-Associated Complex Subunit Beta::RNA Polymerase B Transcription Factor 3::NAC-Beta::NACB::BETA-NAC::BTF3a::BTF3b	HGNC: 1125	Entrez Gene: 689	Ensembl: ENSG00000145741	OMIM: 602542	UniProtKB: P20290			GO annotations related to this gene include poly(A) RNA binding.	Nas_poly-pep-assoc_cplx_dom	This gene encodes the basic transcription factor 3. This protein forms a stable complex with RNA polymerase IIB and is required for transcriptional initiation. Alternative splicing results in multiple transcript variants encoding different isoforms. This gene has multiple pseudogenes. [provided by RefSeq, Jul 2008]	BTF3 (Basic Transcription Factor 3) is a Protein Coding gene.	http://www.genecards.org/cgi-bin/carddisp.pl?gene=BTF3
CDK13	Cyclin-Dependent Kinase 13::Cholinesterase-Related Cell Division Controller::Cell Division Cycle 2-Like Protein Kinase 5::Cell Division Protein Kinase 13::CDC2-Related Protein Kinase 5::EC 2.7.11.22::63::CDC2L5::HCDK13::CDC2L::CHED::Cell Division Cycle 2-Like 5 (Cholinesterase-Related Cell Division Controller)::EC 2.7.11.23::EC 2.7.113::KIAA1791	HGNC: 1733	Entrez Gene: 8621	Ensembl: ENSG00000065883	OMIM: 603309	UniProtKB: Q14004	Diseases associated with CDK13 include Hiv-1 and Corneal Dystrophy, Posterior Polymorphous, 1.	Among its related pathways are Gene Expression and Regulation of TP53 Activity.	GO annotations related to this gene include poly(A) RNA binding and protein kinase activity.	Prot_kinase_dom::Kinase-like_dom::Ser/Thr_kinase_AS::Protein_kinase_ATP_BS::Ser/Thr_dual-sp_kinase	The protein encoded by this gene is a member of the cyclin-dependent serine/threonine protein kinase family. Members of this family are well known for their essential roles as master switches in cell cycle control. The exact function of this protein has not yet been determined, but it may play a role in mRNA processing and may be involved in regulation of hematopoiesis. Alternatively spliced tran…	CDK13 (Cyclin-Dependent Kinase 13) is a Protein Coding gene.	http://www.genecards.org/cgi-bin/carddisp.pl?gene=CDK13
MRPL3	Mitochondrial Ribosomal Protein L3::MRP-L3::RPML3::L3mt::MRL3::Mitochondrial 60S Ribosomal Protein L3::COXPD9	HGNC: 10379	Entrez Gene: 11222	Ensembl: ENSG00000114686	OMIM: 607118	UniProtKB: P09001	Diseases associated with MRPL3 include Combined Oxidative Phosphorylation Deficiency 9 and Mitochondrial Cardiomyopathy.	Among its related pathways are Mitochondrial translation and Organelle biogenesis and maintenance.	GO annotations related to this gene include poly(A) RNA binding and structural constituent of ribosome.	Transl_B-barrel::Ribosomal_L3_CS::Ribosomal_L3::Ribosomal_L3_bac/org-type	Mammalian mitochondrial ribosomal proteins are encoded by nuclear genes and help in protein synthesis within the mitochondrion. Mitochondrial ribosomes (mitoribosomes) consist of a small 28S subunit and a large 39S subunit. They have an estimated 75% protein to rRNA composition compared to prokaryotic ribosomes, where this ratio is reversed. Another difference between mammalian mitoribosomes and …	MRPL3 (Mitochondrial Ribosomal Protein L3) is a Protein Coding gene.	http://www.genecards.org/cgi-bin/carddisp.pl?gene=MRPL3
MRPL13	Mitochondrial Ribosomal Protein L13::MRP-L13::L13mt::RPML13::RPL13::L13A::L13	HGNC: 14278	Entrez Gene: 28998	Ensembl: ENSG00000172172	OMIM: 610200	UniProtKB: Q9BYD1		Among its related pathways are Mitochondrial translation and Organelle biogenesis and maintenance.	GO annotations related to this gene include poly(A) RNA binding and structural constituent of ribosome.	Ribosomal_L13_CS::Ribosomal_L13_bac-type::Ribosomal_L13::Ribosomal_L13_dom	Mammalian mitochondrial ribosomal proteins are encoded by nuclear genes and help in protein synthesis within the mitochondrion. Mitochondrial ribosomes (mitoribosomes) consist of a small 28S subunit and a large 39S subunit. They have an estimated 75% protein to rRNA composition compared to prokaryotic ribosomes, where this ratio is reversed. Another difference between mammalian mitoribosomes and …	MRPL13 (Mitochondrial Ribosomal Protein L13) is a Protein Coding gene.	http://www.genecards.org/cgi-bin/carddisp.pl?gene=MRPL13
GTPBP10	GTP Binding Protein 10 (Putative)::GTP-Binding Protein 10 (Putative)::Protein Obg Homolog 2::ObgH2::UG0751c10	HGNC: 25106	Entrez Gene: 85865	Ensembl: ENSG00000105793	OMIM: 610920	UniProtKB: A4D1E9			GO annotations related to this gene include poly(A) RNA binding and GTPase activity.	P-loop_NTPase::G_OBG::GTP_binding_domain::GTP-bd_Obg/CgtA::GTP1_OBG_dom	Small G proteins, such as GTPBP10, act as molecular switches that play crucial roles in the regulation of fundamental cellular processes such as protein synthesis, nuclear transport, membrane trafficking, and signal transduction (Hirano et al., 2006 [PubMed 17054726]).[supplied by OMIM, Mar 2008]	GTPBP10 (GTP Binding Protein 10 (Putative)) is a Protein Coding gene.	http://www.genecards.org/cgi-bin/carddisp.pl?gene=GTPBP10
BRDT	Bromodomain Testis Associated::Bromodomain, Testis-Specific::Cancer/Testis Antigen 9::RING3-Like Protein::CT9::BRD6	HGNC: 1105	Entrez Gene: 676	Ensembl: ENSG00000137948	OMIM: 602144	UniProtKB: Q58F21			GO annotations related to this gene include transcription coactivator activity and lysine-acetylated histone binding.	Bromodomain::Bromodomain_CS::NET_dom::BRD4_CDT	BRDT is similar to the RING3 protein family. It possesses 2 bromodomain motifs and a PEST sequence (a cluster of proline, glutamic acid, serine, and threonine residues), characteristic of proteins that undergo rapid intracellular degradation. The bromodomain is found in proteins that regulate transcription. Several transcript variants encoding multiple isoforms have been found for this gene. [pro…	BRDT (Bromodomain Testis Associated) is a Protein Coding gene.	http://www.genecards.org/cgi-bin/carddisp.pl?gene=BRDT
MCAT	Malonyl-CoA-Acyl Carrier Protein Transacylase::Malonyl CoA:ACP Acyltransferase (Mitochondrial)::Mitochondrial Malonyl CoA:ACP Acyltransferase::[Acyl-Carrier-Protein] S-Malonyltransferase::[Acyl-Carrier-Protein] Malonyltransferase::Mitochondrial Malonyltransferase::MCT::MT::Malonyl-CoA:Acyl Carrier Protein Transacylase, Mitochondrial::EC 2.3.1.39::FASN2C::NET62::FabD	HGNC: 29622	Entrez Gene: 27349	Ensembl: ENSG00000100294	OMIM: 614479	UniProtKB: Q8IVS2	Diseases associated with MCAT include Middle Ear Disease.	Among its related pathways are fatty acid biosynthesis initiation and Metabolism.	GO annotations related to this gene include poly(A) RNA binding and [acyl-carrier-protein] S-malonyltransferase activity.	Acyl_Trfase/lysoPLipase::Malonyl_transacylase_ACP-bd::Acyl_transferase::Ac_transferase_dom	The protein encoded by this gene is found exclusively in the mitochondrion, where it catalyzes the transfer of a malonyl group from malonyl-CoA to the mitochondrial acyl carrier protein. The encoded protein may be part of a fatty acid synthase complex that is more like the type II prokaryotic and plastid complexes rather than the type I human cytosolic complex. Alternative splicing results in mul…	MCAT (Malonyl-CoA-Acyl Carrier Protein Transacylase) is a Protein Coding gene.	http://www.genecards.org/cgi-bin/carddisp.pl?gene=MCAT
DARS	Aspartyl-TRNA Synthetase::Cell Proliferation-Inducing Gene 40 Protein::EC 6.1.1.12::63::AspRS::Aspartyl-TRNA Synthetase, Cytoplasmic::Aspartate TRNA Ligase 1, Cytoplasmic::Testicular Tissue Protein Li 192::Aspartate TRNA Ligase 1::Cytoplasmic::HBSL	HGNC: 2678	Entrez Gene: 1615	Ensembl: ENSG00000115866	OMIM: 603084	UniProtKB: P14868	Diseases associated with DARS include Hypomyelination With Brainstem And Spinal Cord Involvement And Leg Spasticity and Spasticity.	Among its related pathways are tRNA Aminoacylation and Gene Expression.	GO annotations related to this gene include nucleic acid binding and nucleotide binding.	NA-bd_OB-fold::Asp-tRNA_synthase_arc::aa-tRNA-synth_II::aa-tRNA-synt_II::NA-bd_OB_tRNA::Asp/Asn-tRNA-synth_IIb::aa-tRNA-synt_II-like	This gene encodes a member of a multienzyme complex that functions in mediating the attachment of amino acids to their cognate tRNAs. The encoded protein ligates L-aspartate to tRNA(Asp). Mutations in this gene have been found in patients showing hypomyelination with brainstem and spinal cord involvement and leg spasticity. Alternative splicing results in multiple transcript variants. [provided b…	DARS (Aspartyl-TRNA Synthetase) is a Protein Coding gene.	http://www.genecards.org/cgi-bin/carddisp.pl?gene=DARS
NGRN	Neugrin, Neurite Outgrowth Associated::Neurite Outgrowth-Associated Protein::Mesenchymal Stem Cell Protein DSC92::Spinal Cord-Derived Protein FI58G::Neurite Outgrowth Associated Protein::DSC92::FI58G	HGNC: 18077	Entrez Gene: 51335	Ensembl: ENSG00000182768	OMIM: 616718	UniProtKB: Q9NPE2			GO annotations related to this gene include poly(A) RNA binding.	NGRN/Rrg9		NGRN (Neugrin, Neurite Outgrowth Associated) is a Protein Coding gene.	http://www.genecards.org/cgi-bin/carddisp.pl?gene=NGRN
DZIP3	DAZ Interacting Zinc Finger Protein 3::Human RNA-Binding Ubiquitin Ligase Of 138 KDa::RNA-Binding Ubiquitin Ligase Of 138 KDa::DAZ Interacting Protein 3, Zinc Finger::DAZ-Interacting Protein 3::HRUL138::RNA-Binding RING-H2 Protein-Ubiquitin Ligase::Protein Phosphatase 1, Regulatory Subunit 66::Zinc Finger DAZ Interacting Protein 3::UURF2 Ubiquitin Ligase::Protein Phosphatase 1::Regulatory Subunit…	HGNC: 30938	Entrez Gene: 9666	Ensembl: ENSG00000198919	OMIM: 608672	UniProtKB: Q86Y13		Among its related pathways are Antigen processing- Ubiquitination and Proteasome degradation and Immune System.	GO annotations related to this gene include poly(A) RNA binding and ligase activity.	Znf_RING/FYVE/PHD::Znf_RING::DZIP3		DZIP3 (DAZ Interacting Zinc Finger Protein 3) is a Protein Coding gene.	http://www.genecards.org/cgi-bin/carddisp.pl?gene=DZIP3
CELF3	CUGBP, Elav-Like Family Member 3::Trinucleotide Repeat-Containing Gene 4 Protein::Expanded Repeat Domain Protein CAG/CTG 4::Trinucleotide Repeat Containing 4::CUG-BP- And ETR-3-Like Factor 3::ELAV-Type RNA-Binding Protein 1::CUG-BP And ETR-3 Like Factor 3::RNA-Binding Protein BRUNOL-1::Bruno-Like Protein 1::CAG Repeat Protein 4::CAG Repeat Domain::BRUNOL1::TNRC4::CAGH4::ERDA4::ETR-1::Expanded Rep…	HGNC: 11967	Entrez Gene: 11189	Ensembl: ENSG00000159409	OMIM: 612678	UniProtKB: Q5SZQ8			GO annotations related to this gene include nucleic acid binding and nucleotide binding.	RRM_dom::Nucleotide-bd_a/b_plait	Members of the CELF/BRUNOL protein family contain two N-terminal RNA recognition motif (RRM) domains, one C-terminal RRM domain, and a divergent segment of 160-230 aa between the second and third RRM domains. Members of this protein family regulate pre-mRNA alternative splicing and may also be involved in mRNA editing, and translation. Multiple alternatively spliced transcript variants encoding d…	CELF3 (CUGBP, Elav-Like Family Member 3) is a Protein Coding gene.	http://www.genecards.org/cgi-bin/carddisp.pl?gene=CELF3
CDC40	Cell Division Cycle 40::Cell Division Cycle 40 Homolog::EH-Binding Protein 3::PRP17 Homolog::PRPF17::HPRP17::PRP17::EHB3::Cell Division Cycle 40 Homolog (S. Cerevisiae)::Cell Division Cycle 40 Homolog (Yeast)::Pre-MRNA Splicing Factor 17	HGNC: 17350	Entrez Gene: 51362	Ensembl: ENSG00000168438	OMIM: 605585	UniProtKB: O60508		Among its related pathways are mRNA Splicing - Major Pathway and Gene Expression.	GO annotations related to this gene include poly(A) RNA binding.	WD40_repeat_CS::WD40_repeat::WD40_repeat_dom::WD40/YVTN_repeat-like_dom::PRPF17	Pre-mRNA splicing occurs in two sequential transesterification steps. The protein encoded by this gene is found to be essential for the catalytic step II in pre-mRNA splicing process. It is found in the spliceosome, and contains seven WD repeats, which function in protein-protein interactions. This protein has a sequence similarity to yeast Prp17 protein, which functions in two different cellular…	CDC40 (Cell Division Cycle 40) is a Protein Coding gene.	http://www.genecards.org/cgi-bin/carddisp.pl?gene=CDC40
PES1	Pescadillo Ribosomal Biogenesis Factor 1::Pescadillo (Zebrafish) Homolog 1, Containing BRCT Domain::Pescadillo Homolog 1, Containing BRCT Domain (Zebrafish)::Pescadillo Homolog 1, Containing BRCT Domain::PES	HGNC: 8848	Entrez Gene: 23481	Ensembl: ENSG00000100029	OMIM: 605819	UniProtKB: O00541	Diseases associated with PES1 include Pericardium Disease and Yellow Nail Syndrome.	Among its related pathways are Gene Expression and rRNA processing.	GO annotations related to this gene include poly(A) RNA binding and ribonucleoprotein complex binding.	BRCT_dom::PES	This gene encodes a nuclear protein that contains a breast cancer associated gene 1 (BRCA1) C-terminal interaction domain. The encoded protein interacts with BOP1 and WDR12 to form the PeBoW complex, which plays a critical role in cell proliferation via pre-rRNA processing and 60S ribosomal subunit maturation. Expression of this gene may play an important role in breast cancer proliferation and t…	PES1 (Pescadillo Ribosomal Biogenesis Factor 1) is a Protein Coding gene.	http://www.genecards.org/cgi-bin/carddisp.pl?gene=PES1
REXO4	REX4 Homolog, 3'-5' Exonuclease::REX4 Homolog, 3-5 Exonuclease::Exonuclease XPMC2::XPMC2H::XPMC2 Prevents Mitotic Catastrophe 2 Homolog (Xenopus Laevis)::REX4, RNA Exonuclease 4 Homolog (S. Cerevisiae)::Xenopus Prevents Mitotic Catastrophe 2 Homolog::Prevents Mitotic Catastrophe 2 Protein Homolog::Xenopus Prevents Mitotic Catatrophe 2 Homolog::XPMC2 Prevents Mitotic Catastrophe 2 Homolog::REX4, R…	HGNC: 12820	Entrez Gene: 57109	Ensembl: ENSG00000148300	OMIM: 602930	UniProtKB: Q9GZR2			GO annotations related to this gene include nucleic acid binding and transcription factor activity, sequence-specific DNA binding.	Exonuclease_RNaseT/DNA_pol3::RNaseH-like_dom		REXO4 (REX4 Homolog, 3'-5' Exonuclease) is a Protein Coding gene.	http://www.genecards.org/cgi-bin/carddisp.pl?gene=REXO4
FKBP3	FK506 Binding Protein 3::Rapamycin-Selective 25 KDa Immunophilin::FK506-Binding Protein 3 (25kD)::FK506 Binding Protein 3, 25kDa::25 KDa FK506-Binding Protein::Immunophilin FKBP25::PPIase FKBP3::25 KDa FKBP::Rotamase::FKBP-25::FKBP-3::FKBP25::FK506-Binding Protein 25, T-Cell::Rapamycin Binding Protein::FK506-Binding Protein 3::EC 5.2.1.8::PPIASE	HGNC: 3719	Entrez Gene: 2287	Ensembl: ENSG00000100442	OMIM: 186947	UniProtKB: Q00688		Among its related pathways are Integrated Pancreatic Cancer Pathway and Signaling events mediated by HDAC Class I.	GO annotations related to this gene include poly(A) RNA binding and peptidyl-prolyl cis-trans isomerase activity.	PPIase_FKBP_dom::PPIase_FKBP	The protein encoded by this gene is a member of the immunophilin protein family, which play a role in immunoregulation and basic cellular processes involving protein folding and trafficking. This encoded protein is a cis-trans prolyl isomerase that binds the immunosuppressants FK506 and rapamycin, as well as histone deacetylases, the transcription factor YY1, casein kinase II, and nucleolin. It h…	FKBP3 (FK506 Binding Protein 3) is a Protein Coding gene.	http://www.genecards.org/cgi-bin/carddisp.pl?gene=FKBP3
PTRH1	Peptidyl-TRNA Hydrolase 1 Homolog::C9orf115::PTH::Peptidyl-TRNA Hydrolase 1 Homolog (S. Cerevisiae)::Chromosome 9 Open Reading Frame 115::EC 3.1.1.29::PTH1	HGNC: 27039	Entrez Gene: 138428	Ensembl: ENSG00000187024		UniProtKB: Q86Y79			GO annotations related to this gene include poly(A) RNA binding and aminoacyl-tRNA hydrolase activity.	Pept_tRNA_hydro::Pept_tRNA_hydro_CS		PTRH1 (Peptidyl-TRNA Hydrolase 1 Homolog) is a Protein Coding gene.	http://www.genecards.org/cgi-bin/carddisp.pl?gene=PTRH1
HNRNPM	Heterogeneous Nuclear Ribonucleoprotein M::CEA Receptor::HnRNP M::HNRPM::NAGR1::Heterogenous Nuclear Ribonucleoprotein M4::N-Acetylglucosamine Receptor 1::HnRNA-Binding Protein M4::HNRNPM4::HNRPM4::HTGR1::CEAR	HGNC: 5046	Entrez Gene: 4670	Ensembl: ENSG00000099783	OMIM: 160994	UniProtKB: P52272		Among its related pathways are mRNA Splicing - Major Pathway and Gene Expression.	GO annotations related to this gene include nucleic acid binding and RNA binding.	RRM_dom::Nucleotide-bd_a/b_plait::HnRNP_M_PY-NLS::HnRNP_M	This gene belongs to the subfamily of ubiquitously expressed heterogeneous nuclear ribonucleoproteins (hnRNPs). The hnRNPs are RNA binding proteins and they complex with heterogeneous nuclear RNA (hnRNA). These proteins are associated with pre-mRNAs in the nucleus and appear to influence pre-mRNA processing and other aspects of mRNA metabolism and transport. While all of the hnRNPs are present in…	HNRNPM (Heterogeneous Nuclear Ribonucleoprotein M) is a Protein Coding gene.	http://www.genecards.org/cgi-bin/carddisp.pl?gene=HNRNPM
DEK	DEK Proto-Oncogene::DEK Oncogene (DNA Binding)::DEK Oncogene::D6S231E	HGNC: 2768	Entrez Gene: 7913	Ensembl: ENSG00000124795	OMIM: 125264	UniProtKB: P35659	Diseases associated with DEK include Acute Myeloid Leukemia With T(6;9)(P23;Q34) and Iridocyclitis.	Among its related pathways are Gene Expression and Activated PKN1 stimulates transcription of AR (androgen receptor) regulated genes KLK2 and KLK3.	GO annotations related to this gene include nucleic acid binding and histone binding.	SAP_dom::Homeodomain-like::DEK_C	This gene encodes a protein with one SAP domain. This protein binds to cruciform and superhelical DNA and induces positive supercoils into closed circular DNA, and is also involved in splice site selection during mRNA processing. Chromosomal aberrations involving this region, increased expression of this gene, and the presence of antibodies against this protein are all associated with various dis…	DEK (DEK Proto-Oncogene) is a Protein Coding gene.	http://www.genecards.org/cgi-bin/carddisp.pl?gene=DEK
XIRP1	Xin Actin Binding Repeat Containing 1::Cardiomyopathy-Associated Protein 1::Cardiomyopathy Associated 1::CMYA1::Xin::Xin Actin-Binding Repeat Containing 1	HGNC: 14301	Entrez Gene: 165904	Ensembl: ENSG00000168334	OMIM: 609777	UniProtKB: Q702N8	Diseases associated with XIRP1 include Brachial Plexus Lesion and Brachial Plexus Neuropathy.		GO annotations related to this gene include poly(A) RNA binding and actin binding.	Actin-binding_Xin_repeat::XIRP1/XIRP2		XIRP1 (Xin Actin Binding Repeat Containing 1) is a Protein Coding gene.	http://www.genecards.org/cgi-bin/carddisp.pl?gene=XIRP1
UTP15	UTP15, Small Subunit Processome Component::UTP15, U3 Small Nucleolar Ribonucleoprotein, Homolog (S. Cerevisiae)::UTP15 SSU Processome Component::UTP15, U3 Small Nucleolar Ribonucleoprotein, Homolog (Yeast)::UTP15, U3 Small Nucleolar Ribonucleoprotein, Homolog::Src-Associated Protein SAW::NET21	HGNC: 25758	Entrez Gene: 84135	Ensembl: ENSG00000164338	OMIM: 616194	UniProtKB: Q8TED0		Among its related pathways are Gene Expression and rRNA processing.	GO annotations related to this gene include poly(A) RNA binding and snoRNA binding.	WD40_repeat_CS::WD40_repeat::WD40_repeat_dom::WD40/YVTN_repeat-like_dom::U3_snoRNA-assocProt_15_C		UTP15 (UTP15, Small Subunit Processome Component) is a Protein Coding gene.	http://www.genecards.org/cgi-bin/carddisp.pl?gene=UTP15
RNPC3	RNA Binding Region (RNP1, RRM) Containing 3::U11/U12 Small Nuclear Ribonucleoprotein 65 KDa Protein::RNA-Binding Region-Containing Protein 3::RNA-Binding Motif Protein 40::U11/U12 SnRNP 65 KDa Protein::U11/U12 SnRNP 65K::U11/U12-65K::RBM40::RNP::RNA-Binding Region (RNP1, RRM) Containing 3::RNA Recognition Protein::KIAA1839::SNRNP65	HGNC: 18666	Entrez Gene: 55599	Ensembl: ENSG00000185946		UniProtKB: Q96LT9	Diseases associated with RNPC3 include Growth Hormone Deficiency, Isolated, Type Ia and Mixed Connective Tissue Disease.	Among its related pathways are Gene Expression and mRNA Splicing - Major Pathway.	GO annotations related to this gene include nucleic acid binding and nucleotide binding.	RRM_dom::Nucleotide-bd_a/b_plait	Two types of spliceosomes catalyze splicing of pre-mRNAs. The major U2-type spliceosome is found in all eukaryotes and removes U2-type introns, which represent more than 99% of pre-mRNA introns. The minor U12-type spliceosome is found in some eukaryotes and removes U12-type introns, which are rare and have distinct splice consensus signals. The U12-type spliceosome consists of several small nucle…	RNPC3 (RNA Binding Region (RNP1, RRM) Containing 3) is a Protein Coding gene.	http://www.genecards.org/cgi-bin/carddisp.pl?gene=RNPC3
PDCD11	Programmed Cell Death 11::Programmed Cell Death Protein 11::NF-Kappa-B-Binding Protein::NFBP::Apoptosis-Linked Gene 4::KIAA0185::ALG-4::ALG4::RRP5	HGNC: 13408	Entrez Gene: 22984	Ensembl: ENSG00000148843	OMIM: 612333	UniProtKB: Q14690	Diseases associated with PDCD11 include Epididymo-Orchitis.	Among its related pathways are Gene Expression and rRNA processing.	GO annotations related to this gene include nucleic acid binding and transcription factor binding.	TPR-like_helical_dom::NA-bd_OB-fold::TPR-contain_dom::HAT::Suf::S1_domain::S1_dom	PDCD11 is a NF-kappa-B (NFKB1; 164011)-binding protein that colocalizes with U3 RNA (MIM 180710) in the nucleolus and is required for rRNA maturation and generation of 18S rRNA (Sweet et al., 2003 [PubMed 14624448]; Sweet et al., 2008 [PubMed 17654514]).[supplied by OMIM, Oct 2008]	PDCD11 (Programmed Cell Death 11) is a Protein Coding gene.	http://www.genecards.org/cgi-bin/carddisp.pl?gene=PDCD11
TAGLN2	Transgelin 2::SM22-Alpha Homolog::Epididymis Tissue Protein Li 7e::KIAA0120::HA1756	HGNC: 11554	Entrez Gene: 8407	Ensembl: ENSG00000158710	OMIM: 604634	UniProtKB: P37802			GO annotations related to this gene include actin filament binding.	CH-domain::SM22_calponin::Calponin_repeat	The protein encoded by this gene is similar to the protein transgelin, which is one of the earliest markers of differentiated smooth muscle. The specific function of this protein has not yet been determined, although it is thought to be a tumor suppressor. Multiple transcript variants encoding different isoforms have been found for this gene. [provided by RefSeq, Mar 2013]	TAGLN2 (Transgelin 2) is a Protein Coding gene.	http://www.genecards.org/cgi-bin/carddisp.pl?gene=TAGLN2
ZC3H4	Zinc Finger CCCH-Type Containing 4::C19orf7::Chromosome 19 Open Reading Frame 7::KIAA1064	HGNC: 17808	Entrez Gene: 23211	Ensembl: ENSG00000130749		UniProtKB: Q9UPT8			GO annotations related to this gene include poly(A) RNA binding.	Znf_CCCH	This gene encodes a member of a family of CCCH (C-x8-C-x5-C-x3-H type) zinc finger domain-containing proteins. These zinc finger domains, which coordinate zinc finger binding and are characterized by three cysteine residues and one histidine residue, are nucleic acid-binding. Other family members are known to function in post-transcriptional regulation. [provided by RefSeq, Aug 2011]	ZC3H4 (Zinc Finger CCCH-Type Containing 4) is a Protein Coding gene.	http://www.genecards.org/cgi-bin/carddisp.pl?gene=ZC3H4
NOP14	NOP14 Nucleolar Protein::C4orf9::NOL14::NOP14 Nucleolar Protein Homolog (Yeast)::Probable Nucleolar Complex Protein 14::Nucleolar Protein 14 Homolog (Yeast)::Chromosome 4 Open Reading Frame 9::NOP14 Nucleolar Protein Homolog::NOP14 Homolog (S. Cerevisiae)::Nucleolar Complex Protein 14::Nucleolar Protein 14::RES4-25::RES425::UTP2	HGNC: 16821	Entrez Gene: 8602	Ensembl: ENSG00000087269	OMIM: 611526	UniProtKB: P78316		Among its related pathways are Gene Expression and rRNA processing.	GO annotations related to this gene include poly(A) RNA binding and snoRNA binding.	Nop14	This gene encodes a protein that plays a role in pre-18s rRNA processing and small ribosomal subunit assembly. The encoded protein may be involved in the regulation of pancreatic cancer cell proliferation and migration. Alternative splicing results in multiple transcript variants. [provided by RefSeq, May 2014]	NOP14 (NOP14 Nucleolar Protein) is a Protein Coding gene.	http://www.genecards.org/cgi-bin/carddisp.pl?gene=NOP14
CPSF3	Cleavage And Polyadenylation Specific Factor 3::Cleavage And Polyadenylation Specific Factor 3, 73kDa::MRNA 3-End-Processing Endonuclease CPSF-73::CPSF73::Cleavage And Polyadenylation Specificity Factor 73 KDa Subunit::Cleavage And Polyadenylation Specific Factor 3, 73kD Subunit::CPSF 73 KDa Subunit::EC 3.1.27.-::EC 3.1.273::CPSF-73	HGNC: 2326	Entrez Gene: 51692	Ensembl: ENSG00000119203	OMIM: 606029	UniProtKB: Q9UKF6		Among its related pathways are mRNA Splicing - Major Pathway and Gene Expression.	GO annotations related to this gene include RNA binding and 5-3 exonuclease activity.	Metallo-B-lactamas::RMMBL::Beta_Casp::CPSF73-100_C	This gene encodes a member of the metallo-beta-lactamase family. The encoded protein is a 73kDa subunit of the cleavage and polyadenylation specificity factor and functions as an endonuclease that recognizes the pre-mRNA 3'-cleavage site AAUAAA prior to polyadenylation. It also cleaves after the pre-mRNA sequence ACCCA during histone 3'-end pre-mRNA processing. [provided by RefSeq, Oct 2012]	CPSF3 (Cleavage And Polyadenylation Specific Factor 3) is a Protein Coding gene.	http://www.genecards.org/cgi-bin/carddisp.pl?gene=CPSF3
PCF11	PCF11 Cleavage And Polyadenylation Factor Subunit::PCF11, Cleavage And Polyadenylation Factor II Subunit, Homolog (S. Cerevisiae)::PCF11, Cleavage And Polyadenylation Factor Subunit, Homolog (S. Cerevisiae)::Pre-MRNA Cleavage Complex II Protein Pcf11::KIAA0824	HGNC: 30097	Entrez Gene: 51585	Ensembl: ENSG00000165494	OMIM: 608876	UniProtKB: O94913		Among its related pathways are mRNA Splicing - Major Pathway and Gene Expression.	GO annotations related to this gene include mRNA binding and RNA polymerase II core binding.	CID_dom::RNA_pol_II-bd::ENTH_VHS		PCF11 (PCF11 Cleavage And Polyadenylation Factor Subunit) is a Protein Coding gene.	http://www.genecards.org/cgi-bin/carddisp.pl?gene=PCF11
LRRC59	Leucine Rich Repeat Containing 59::Ribosome-Binding Protein P34::P34::PRO1855	HGNC: 28817	Entrez Gene: 55379	Ensembl: ENSG00000108829	OMIM: 614854	UniProtKB: Q96AG4			GO annotations related to this gene include poly(A) RNA binding.	Leu-rich_rpt::L_dom-like		LRRC59 (Leucine Rich Repeat Containing 59) is a Protein Coding gene.	http://www.genecards.org/cgi-bin/carddisp.pl?gene=LRRC59
C9orf114	Chromosome 9 Open Reading Frame 114::Centromere Protein 32::CENP-32::EC 2.1.1.-::HSPC109	HGNC: 26933	Entrez Gene: 51490	Ensembl: ENSG00000198917		UniProtKB: Q5T280			GO annotations related to this gene include poly(A) RNA binding and methyltransferase activity.	NA-bd_OB-fold::Alpha/beta_knot_MTases::Put_MeTrfase::tRNA_m1G_MTases_N		C9orf114 (Chromosome 9 Open Reading Frame 114) is a Protein Coding gene.	http://www.genecards.org/cgi-bin/carddisp.pl?gene=C9orf114
PNN	Pinin, Desmosome Associated Protein::140 KDa Nuclear And Cell Adhesion-Related Phosphoprotein::Melanoma Metastasis Clone A Protein::Desmosome-Associated Protein::Domain-Rich Serine Protein::Nuclear Protein SDK3::SR-Like Protein::MemA::DRSP::DRS::Neutrophil Protein::DRS Protein::SDK3	HGNC: 9162	Entrez Gene: 5411	Ensembl: ENSG00000100941	OMIM: 603154	UniProtKB: Q9H307	Diseases associated with PNN include Melanoma Metastasis and Premenstrual Tension.	Among its related pathways are RNA transport and mRNA surveillance pathway.	GO annotations related to this gene include poly(A) RNA binding and structural molecule activity.	Pinin_SDK_MemA::Pinin_SDK_N		PNN (Pinin, Desmosome Associated Protein) is a Protein Coding gene.	http://www.genecards.org/cgi-bin/carddisp.pl?gene=PNN
MRPS15	Mitochondrial Ribosomal Protein S15::MRP-S15::RPMS15::S15mt::MPR-S15::DC37	HGNC: 14504	Entrez Gene: 64960	Ensembl: ENSG00000116898	OMIM: 611979	UniProtKB: P82914		Among its related pathways are Mitochondrial translation and Organelle biogenesis and maintenance.	GO annotations related to this gene include poly(A) RNA binding and structural constituent of ribosome.	S15_NS1_RNA-bd::Ribosomal_S15::Ribosomal_S15_bac-type	Mammalian mitochondrial ribosomal proteins are encoded by nuclear genes and help in protein synthesis within the mitochondrion. Mitochondrial ribosomes (mitoribosomes) consist of a small 28S subunit and a large 39S subunit. They have an estimated 75% protein to rRNA composition compared to prokaryotic ribosomes, where this ratio is reversed. Another difference between mammalian mitoribosomes and …	MRPS15 (Mitochondrial Ribosomal Protein S15) is a Protein Coding gene.	http://www.genecards.org/cgi-bin/carddisp.pl?gene=MRPS15
WDR75	WD Repeat Domain 75::UTP17::U3 Small Nucleolar RNA-Associated Protein 17 Homolog::UTP17, Small Subunit (SSU) Processome Component, Homolog::Small Subunit (SSU) Processome Component::Homolog (Yeast)::NET16	HGNC: 25725	Entrez Gene: 84128	Ensembl: ENSG00000115368		UniProtKB: Q8IWA0		Among its related pathways are Gene Expression and rRNA processing.	GO annotations related to this gene include poly(A) RNA binding.	WD40_repeat::WD40_repeat_dom::WD40/YVTN_repeat-like_dom::Quinoprotein_ADH-like_supfam		WDR75 (WD Repeat Domain 75) is a Protein Coding gene.	http://www.genecards.org/cgi-bin/carddisp.pl?gene=WDR75
DAZ4	Deleted In Azoospermia 4::PDP1680::PDP1681	HGNC: 15966	Entrez Gene: 57135	Ensembl: ENSG00000205916		UniProtKB: Q86SG3	Diseases associated with DAZ4 include Azoospermia and Klinefelter's Syndrome.		GO annotations related to this gene include nucleic acid binding and nucleotide binding.	RRM_dom::Nucleotide-bd_a/b_plait	This gene is a member of the DAZ gene family and is a candidate for the human Y-chromosomal azoospermia factor (AZF). Its expression is restricted to premeiotic germ cells, particularly in spermatogonia. It encodes an RNA-binding protein that is important for spermatogenesis. Four copies of this gene are found on chromosome Y within palindromic duplications; one pair of genes is part of the P2 pa…	DAZ4 (Deleted In Azoospermia 4) is a Protein Coding gene.	http://www.genecards.org/cgi-bin/carddisp.pl?gene=DAZ4
PFN1	Profilin 1::Epididymis Tissue Protein Li 184a::Profilin I::ALS18	HGNC: 8881	Entrez Gene: 5216	Ensembl: ENSG00000108518	OMIM: 176610	UniProtKB: P07737	Diseases associated with PFN1 include Amyotrophic Lateral Sclerosis 18 and Pfn1-Related Amyotrophic Lateral Sclerosis.	Among its related pathways are Apoptotic Pathways in Synovial Fibroblasts and Shigellosis.	GO annotations related to this gene include poly(A) RNA binding and actin binding.	Profilin1/2/3_vertebrate::Profilin_CS::PFN	This gene encodes a member of the profilin family of small actin-binding proteins. The encoded protein plays an important role in actin dynamics by regulating actin polymerization in response to extracellular signals. Deletion of this gene is associated with Miller-Dieker syndrome, and the encoded protein may also play a role in Huntington disease. Multiple pseudogenes of this gene are located on…	PFN1 (Profilin 1) is a Protein Coding gene.	http://www.genecards.org/cgi-bin/carddisp.pl?gene=PFN1
HTATSF1	HIV-1 Tat Specific Factor 1::HIV TAT Specific Factor 1::TAT-SF1::Cofactor Required For Tat Activation Of HIV-1 Transcription::DJ196E23.2::TATSF1	HGNC: 5276	Entrez Gene: 27336	Ensembl: ENSG00000102241	OMIM: 300346	UniProtKB: O43719	Diseases associated with HTATSF1 include Hiv-1.		GO annotations related to this gene include nucleic acid binding and nucleotide binding.	RRM_dom::Nucleotide-bd_a/b_plait	The protein encoded by this gene functions as a cofactor for the stimulation of transcriptional elongation by HIV-1 Tat, which binds to the HIV-1 promoter through Tat-TAR interaction. This protein may also serve as a dual-function factor to couple transcription and splicing and to facilitate their reciprocal activation. Alternatively spliced transcript variants have been found for this gene.[prov…	HTATSF1 (HIV-1 Tat Specific Factor 1) is a Protein Coding gene.	http://www.genecards.org/cgi-bin/carddisp.pl?gene=HTATSF1
PRPF19	Pre-MRNA Processing Factor 19::Nuclear Matrix Protein NMP200 Related To Splicing Factor PRP19::Nuclear Matrix Protein 200::Senescence Evasion Factor::PRP19/PSO4 Homolog::Psoralen 4::NMP200::HPSO4::PRP19::SNEV::PRP19/PSO4 Pre-MRNA Processing Factor 19 Homolog (S. Cerevisiae)::PRP19/PSO4 Pre-MRNA Processing Factor 19 Homolog::PRP19/PSO4 Homolog (S. Cerevisiae)::EC 6.3.2.-::UBOX4::PSO4	HGNC: 17896	Entrez Gene: 27339	Ensembl: ENSG00000110107	OMIM: 608330	UniProtKB: Q9UMS4	Diseases associated with PRPF19 include Poikiloderma With Neutropenia.	Among its related pathways are mRNA Splicing - Major Pathway and Transcription-Coupled Nucleotide Excision Repair (TC-NER).	GO annotations related to this gene include identical protein binding and ubiquitin-protein transferase activity.	WD40_repeat_CS::WD40_repeat::WD40_repeat_dom::WD40/YVTN_repeat-like_dom::Ricin_B_lectin::Znf_RING/FYVE/PHD::G-protein_beta_WD-40_rep::Ubox_domain::Pre-mRNA_splic_Prp19	PSO4 is the human homolog of yeast Pso4, a gene essential for cell survival and DNA repair (Beck et al., 2008 [PubMed 18263876]).[supplied by OMIM, Sep 2008]	PRPF19 (Pre-MRNA Processing Factor 19) is a Protein Coding gene.	http://www.genecards.org/cgi-bin/carddisp.pl?gene=PRPF19
TDRD3	Tudor Domain Containing 3	HGNC: 20612	Entrez Gene: 81550	Ensembl: ENSG00000083544	OMIM: 614392	UniProtKB: Q9H7E2	Diseases associated with TDRD3 include Fragile X Syndrome.	Among its related pathways are Translational Control and Chromatin Regulation / Acetylation.	GO annotations related to this gene include poly(A) RNA binding and chromatin binding.	Tudor::UBA-like::UBA::RMI1_N		TDRD3 (Tudor Domain Containing 3) is a Protein Coding gene.	http://www.genecards.org/cgi-bin/carddisp.pl?gene=TDRD3
HNRNPH2	Heterogeneous Nuclear Ribonucleoprotein H2 (H')::Heterogeneous Nuclear Ribonucleoprotein H2 (H)::HnRNP H2::HnRNP H::HNRPH2::FTP-3::FTP3::Heterogeneous Nuclear Ribonucleoprotein H-Prime::Heterogeneous Nuclear Ribonucleoprotein H::HnRNPH::HNRPH	HGNC: 5042	Entrez Gene: 3188	Ensembl: ENSG00000126945	OMIM: 300610	UniProtKB: P55795		Among its related pathways are mRNA Splicing - Major Pathway and Gene Expression.	GO annotations related to this gene include nucleic acid binding and RNA binding.	RRM_dom::Nucleotide-bd_a/b_plait::Znf_CHHC	This gene belongs to the subfamily of ubiquitously expressed heterogeneous nuclear ribonucleoproteins (hnRNPs). The hnRNPs are RNA binding proteins and they complex with heterogeneous nuclear RNA (hnRNA). These proteins are associated with pre-mRNAs in the nucleus and appear to influence pre-mRNA processing and other aspects of mRNA metabolism and transport. While all of the hnRNPs are present in…	HNRNPH2 (Heterogeneous Nuclear Ribonucleoprotein H2 (H')) is a Protein Coding gene.	http://www.genecards.org/cgi-bin/carddisp.pl?gene=HNRNPH2
TPR	Translocated Promoter Region, Nuclear Basket Protein::Translocated Promoter Region (To Activated MET Oncogene)::Translocated Promoter Region Protein::NPC-Associated Intranuclear Protein::Megator::Nuclear Pore Complex-Associated Protein TPR::Tumor Potentiating Region	HGNC: 12017	Entrez Gene: 7175	Ensembl: ENSG00000047410	OMIM: 189940	UniProtKB: P12270	Diseases associated with TPR include Differentiated Thyroid Carcinoma and Bejel.	Among its related pathways are Cellular response to heat stress and Glycosaminoglycan metabolism.	GO annotations related to this gene include poly(A) RNA binding and nucleotide binding.	Ser-tRNA-synth_1_N::TPR/MLP1	This gene encodes a large coiled-coil protein that forms intranuclear filaments attached to the inner surface of nuclear pore complexes (NPCs). The protein directly interacts with several components of the NPC. It is required for the nuclear export of mRNAs and some proteins. Oncogenic fusions of the 5' end of this gene with several different kinase genes occur in some neoplasias. [provided by Re…	TPR (Translocated Promoter Region, Nuclear Basket Protein) is a Protein Coding gene.	http://www.genecards.org/cgi-bin/carddisp.pl?gene=TPR
RPL29	Ribosomal Protein L29::Cell Surface Heparin-Binding Protein HIP::Heparin/Heparan Sulfate-Interacting Protein::Heparin/Heparan Sulfate-Binding Protein::HP/HS-Interacting Protein::Ribosomal Protein L29 Pseudogene 10::Ribosomal Protein YL43 Homologue::60S Ribosomal Protein L29::RPL29_3_370::HUMRPL29::RPL29P10::HIP::L29	HGNC: 10331	Entrez Gene: 6159	Ensembl: ENSG00000162244	OMIM: 601832	UniProtKB: P47914		Among its related pathways are Viral mRNA Translation and Influenza Viral RNA Transcription and Replication.	GO annotations related to this gene include poly(A) RNA binding and structural constituent of ribosome.	Ribosomal_L29e	Ribosomes, the organelles that catalyze protein synthesis, consist of a small 40S subunit and a large 60S subunit. Together these subunits are composed of 4 RNA species and approximately 80 structurally distinct proteins. This gene encodes a cytoplasmic ribosomal protein that is a component of the 60S subunit. The protein belongs to the L29E family of ribosomal proteins. The protein is also a per…	RPL29 (Ribosomal Protein L29) is a Protein Coding gene.	http://www.genecards.org/cgi-bin/carddisp.pl?gene=RPL29
EIF3E	Eukaryotic Translation Initiation Factor 3 Subunit E::Eukaryotic Translation Initiation Factor 3, Subunit 6 48kDa::Eukaryotic Translation Initiation Factor 3, Subunit E::Eukaryotic Translation Initiation Factor 3 Subunit 6::Viral Integration Site Protein INT-6 Homolog::EIF-3 P48::EIF3S6::INT6::Eukaryotic Translation Initiation Factor 3, Subunit 6 (48kD)::Murine Mammary Tumor Integration Site 6 (O…	HGNC: 3277	Entrez Gene: 3646	Ensembl: ENSG00000104408	OMIM: 602210	UniProtKB: P60228		Among its related pathways are Gene Expression and Activation of the mRNA upon binding of the cap-binding complex and eIFs, and subsequent binding to 43S.	GO annotations related to this gene include poly(A) RNA binding and translation initiation factor activity.	WHTH_DNA-bd_dom::PCI_dom::eIF3e::eIF3e_N		EIF3E (Eukaryotic Translation Initiation Factor 3 Subunit E) is a Protein Coding gene.	http://www.genecards.org/cgi-bin/carddisp.pl?gene=EIF3E
MYO5A	Myosin VA::Myoxin::Dilute Myosin Heavy Chain, Non-Muscle::Myosin VA (Heavy Chain 12, Myoxin)::Myosin Heavy Chain 12::Myosin-12::Myosin V::MYH12::Myosin VA (Heavy Polypeptide 12, Myoxin)::Myosin, Heavy Polypeptide Kinase::Heavy Polypeptide Kinase::Myosin-Va::Myosin::MYR12::MYO5::GS1	HGNC: 7602	Entrez Gene: 4644	Ensembl: ENSG00000197535	OMIM: 160777	UniProtKB: Q9Y4I1	Diseases associated with MYO5A include Griscelli Syndrome, Type 1 and Griscelli Syndrome, Type 3.	Among its related pathways are Regulation of actin dynamics for phagocytic cup formation and ERK Signaling.	GO annotations related to this gene include poly(A) RNA binding and actin binding.	P-loop_NTPase::IQ_motif_EF-hand-BS::Dilute_dom::Myosin_head_motor_dom	This gene is one of three myosin V heavy-chain genes, belonging to the myosin gene superfamily. Myosin V is a class of actin-based motor proteins involved in cytoplasmic vesicle transport and anchorage, spindle-pole alignment and mRNA translocation. The protein encoded by this gene is abundant in melanocytes and nerve cells. Mutations in this gene cause Griscelli syndrome type-1 (GS1), Griscelli …	MYO5A (Myosin VA) is a Protein Coding gene.	http://www.genecards.org/cgi-bin/carddisp.pl?gene=MYO5A
DAZ1	Deleted In Azoospermia 1::SPGY::DAZ::Testicular Tissue Protein Li 49::Deleted In Azoospermia	HGNC: 2682	Entrez Gene: 1617	Ensembl: ENSG00000188120	OMIM: 400003	UniProtKB: Q9NQZ3	Diseases associated with DAZ1 include Azoospermia and Male Infertility.	Among its related pathways are Translational Control.	GO annotations related to this gene include nucleic acid binding and nucleotide binding.	RRM_dom::Nucleotide-bd_a/b_plait	This gene is a member of the DAZ gene family and is a candidate for the human Y-chromosomal azoospermia factor (AZF). Its expression is restricted to premeiotic germ cells, particularly in spermatogonia. It encodes an RNA-binding protein that is important for spermatogenesis. Four copies of this gene are found on chromosome Y within palindromic duplications; one pair of genes is part of the P2 pa…	DAZ1 (Deleted In Azoospermia 1) is a Protein Coding gene.	http://www.genecards.org/cgi-bin/carddisp.pl?gene=DAZ1
R3HDM2	R3H Domain Containing 2::KIAA1002::PR01365::CAG6	HGNC: 29167	Entrez Gene: 22864	Ensembl: ENSG00000179912		UniProtKB: Q9Y2K5			GO annotations related to this gene include nucleic acid binding and poly(A) RNA binding.	R3H_dom::SUZ		R3HDM2 (R3H Domain Containing 2) is a Protein Coding gene.	http://www.genecards.org/cgi-bin/carddisp.pl?gene=R3HDM2
DUT	Deoxyuridine Triphosphatase::DUTP Pyrophosphatase::DUTP Diphosphatase::EC 3.6.1.23::63::DUTPase::DUTP Nucleotidohydrolase	HGNC: 3078	Entrez Gene: 1854	Ensembl: ENSG00000128951	OMIM: 601266	UniProtKB: P33316	Diseases associated with DUT include Cysticercosis.	Among its related pathways are Purine metabolism and Metabolism.	GO annotations related to this gene include poly(A) RNA binding and magnesium ion binding.	dUTPase-like::dUTPase_1::dUTPase/dCTP_deaminase	This gene encodes an essential enzyme of nucleotide metabolism. The encoded protein forms a ubiquitous, homotetrameric enzyme that hydrolyzes dUTP to dUMP and pyrophosphate. This reaction serves two cellular purposes: providing a precursor (dUMP) for the synthesis of thymine nucleotides needed for DNA replication, and limiting intracellular pools of dUTP. Elevated levels of dUTP lead to increased…	DUT (Deoxyuridine Triphosphatase) is a Protein Coding gene.	http://www.genecards.org/cgi-bin/carddisp.pl?gene=DUT
SSBP3	Single Stranded DNA Binding Protein 3::Sequence-Specific Single-Stranded-DNA-Binding Protein::SSDP1::SSDP::Single-Stranded DNA-Binding Protein 3::CSDP	HGNC: 15674	Entrez Gene: 23648	Ensembl: ENSG00000157216	OMIM: 607390	UniProtKB: Q9BWW4			GO annotations related to this gene include single-stranded DNA binding.	LisH::SSDP_DNA-bd		SSBP3 (Single Stranded DNA Binding Protein 3) is a Protein Coding gene.	http://www.genecards.org/cgi-bin/carddisp.pl?gene=SSBP3
CIR1	Corepressor Interacting With RBPJ, 1::Recepin::CBF1 Interacting Corepressor::CBF1-Interacting Corepressor::CIR	HGNC: 24217	Entrez Gene: 9541	Ensembl: ENSG00000138433	OMIM: 605228	UniProtKB: Q86X95		Among its related pathways are Notch Signaling Pathways and Notch signaling pathway (KEGG).	GO annotations related to this gene include nucleic acid binding and transcription corepressor activity.	CIR_N_dom		CIR1 (Corepressor Interacting With RBPJ, 1) is a Protein Coding gene.	http://www.genecards.org/cgi-bin/carddisp.pl?gene=CIR1
SRFBP1	Serum Response Factor Binding Protein 1::SRF-Dependent Transcription Regulation-Associated Protein::P49/STRAP::SRF-Dependent Transcription Regulation Associated Protein::BUD22 Homolog (S. Cerevisiae)::BUD22 Homolog::BUD22::STRAP::Rlb1::P49	HGNC: 26333	Entrez Gene: 153443	Ensembl: ENSG00000151304	OMIM: 610479	UniProtKB: Q8NEF9			GO annotations related to this gene include poly(A) RNA binding.	Bud-site_select_BUD22		SRFBP1 (Serum Response Factor Binding Protein 1) is a Protein Coding gene.	http://www.genecards.org/cgi-bin/carddisp.pl?gene=SRFBP1
TRIM56	Tripartite Motif Containing 56::Tripartite Motif-Containing Protein 56::RING Finger Protein 109::RNF109::Tripartite Motif-Containing 56::EC 6.3.2.-	HGNC: 19028	Entrez Gene: 81844	Ensembl: ENSG00000169871		UniProtKB: Q9BRZ2		Among its related pathways are Immune System and Cytosolic sensors of pathogen-associated DNA.	GO annotations related to this gene include poly(A) RNA binding and ubiquitin-protein transferase activity.	Znf_RING/FYVE/PHD::Znf_RING::6-blade_b-propeller_TolB-like::Znf_RING_CS::Znf_B-box::Znf-RING_LisH		TRIM56 (Tripartite Motif Containing 56) is a Protein Coding gene.	http://www.genecards.org/cgi-bin/carddisp.pl?gene=TRIM56
MEX3C	Mex-3 RNA Binding Family Member C::RING Finger And KH Domain-Containing Protein 2::Ring Finger And KH Domain Containing 2::RING Finger Protein 194::RNF194::RKHD2::Mex-3 Homolog C (C. Elegans)::RNA-Binding Protein MEX3C::MEX3C Variant 1::MEX3C Variant 2::EC 6.3.2.-::BM-013::MEX-3C	HGNC: 28040	Entrez Gene: 51320	Ensembl: ENSG00000176624	OMIM: 611005	UniProtKB: Q5U5Q3		Among its related pathways are Glucose / Energy Metabolism and Antigen processing- Ubiquitination and Proteasome degradation.	GO annotations related to this gene include nucleic acid binding and RNA binding.	Znf_RING/FYVE/PHD::KH_dom::KH_dom_type_1::Znf_RING	This gene encodes a member of a family of proteins with two K homology (KH) RNA-binding domains and a C-terminal RING-finger domain. The protein interacts with mRNA via the KH domains, and the protein shuttles between the nucleus and cytoplasm. Polymorphisms in this gene may contribute to hypertension. [provided by RefSeq, Oct 2009]	MEX3C (Mex-3 RNA Binding Family Member C) is a Protein Coding gene.	http://www.genecards.org/cgi-bin/carddisp.pl?gene=MEX3C
NKRF	NFKB Repressing Factor::Transcription Factor NRF::ITBA4::NRF::NF-KappaB Repressing Factor::NFkB-Repressing Factor::Protein ITBA4	HGNC: 19374	Entrez Gene: 55922	Ensembl: ENSG00000186416	OMIM: 300440	UniProtKB: O15226			GO annotations related to this gene include nucleic acid binding and poly(A) RNA binding.	dsRBD_dom::G_patch_dom::R3H_dom	This gene encodes a transcriptional repressor that interacts with specific negative regulatory elements to mediate transcriptional repression of certain nuclear factor kappa B responsive genes. The protein localizes predominantly to the nucleolus with a small fraction found in the nucleoplasm and cytoplasm. Alternate splicing results in multiple transcript variants. [provided by RefSeq, Mar 2010]	NKRF (NFKB Repressing Factor) is a Protein Coding gene.	http://www.genecards.org/cgi-bin/carddisp.pl?gene=NKRF
MYBBP1A	MYB Binding Protein 1a::MYB Binding Protein (P160) 1a::P53-Activated Protein-2::P160::PAP2	HGNC: 7546	Entrez Gene: 10514	Ensembl: ENSG00000132382	OMIM: 604885	UniProtKB: Q9BQG0	Diseases associated with MYBBP1A include Brain Glioma.	Among its related pathways are Gene Expression and Activated PKN1 stimulates transcription of AR (androgen receptor) regulated genes KLK2 and KLK3.	GO annotations related to this gene include poly(A) RNA binding and binding.	ARM-type_fold::DNA_pol_V	This gene encodes a nucleolar transcriptional regulator that was first identified by its ability to bind specifically to the Myb proto-oncogene protein. The encoded protein is thought to play a role in many cellular processes including response to nucleolar stress, tumor suppression and synthesis of ribosomal DNA. Alternate splicing results in multiple transcript variants. [provided by RefSeq, Se…	MYBBP1A (MYB Binding Protein 1a) is a Protein Coding gene.	http://www.genecards.org/cgi-bin/carddisp.pl?gene=MYBBP1A
CSTF3	Cleavage Stimulation Factor Subunit 3::Cleavage Stimulation Factor, 3 Pre-RNA, Subunit 3::Cleavage Stimulation Factor, 3 Pre-RNA, Subunit 3, 77kD::Cleavage Stimulation Factor 77 KDa Subunit::CF-1 77 KDa Subunit::CSTF 77 KDa Subunit::CSTF-77::Cleavage Stimulation Factor, 3 Pre-RNA, Subunit 3, 77kDa	HGNC: 2485	Entrez Gene: 1479	Ensembl: ENSG00000176102	OMIM: 600367	UniProtKB: Q12996		Among its related pathways are mRNA Splicing - Major Pathway and Gene Expression.	GO annotations related to this gene include poly(A) RNA binding and mRNA binding.	TPR-like_helical_dom::HAT::Suf	The protein encoded by this gene is one of three (including CSTF1 and CSTF2) cleavage stimulation factors that combine to form the cleavage stimulation factor complex (CSTF). This complex is involved in the polyadenylation and 3' end cleavage of pre-mRNAs. The encoded protein functions as a homodimer and interacts directly with both CSTF1 and CSTF2 in the CSTF complex. Alternative splicing result…	CSTF3 (Cleavage Stimulation Factor Subunit 3) is a Protein Coding gene.	http://www.genecards.org/cgi-bin/carddisp.pl?gene=CSTF3
KIF1C	Kinesin Family Member 1C::Spastic Ataxia 2 (Autosomal Recessive)::KIAA0706::LTXS1::SATX2::SPAX2::SPG58::SAX2	HGNC: 6317	Entrez Gene: 10749	Ensembl: ENSG00000129250	OMIM: 603060	UniProtKB: O43896	Diseases associated with KIF1C include Spastic Ataxia 2, Autosomal Recessive and Spastic Ataxia 2.	Among its related pathways are Golgi-to-ER retrograde transport and Platelet activation, signaling and aggregation.	GO annotations related to this gene include poly(A) RNA binding and microtubule binding.	P-loop_NTPase::SMAD_FHA_domain::FHA_dom::Kinesin_motor_dom::Kinesin_motor_CS::Kinesin-like_fam::Kinesin_assoc	The protein encoded by this gene is a member of the kinesin-like protein family. The family members are microtubule-dependent molecular motors that transport organelles within cells and move chromosomes during cell division. Mutations in this gene are a cause of spastic ataxia 2, autosomal recessive. [provided by RefSeq, May 2014]	KIF1C (Kinesin Family Member 1C) is a Protein Coding gene.	http://www.genecards.org/cgi-bin/carddisp.pl?gene=KIF1C
MRPL21	Mitochondrial Ribosomal Protein L21::MRP-L21::L21mt	HGNC: 14479	Entrez Gene: 219927	Ensembl: ENSG00000197345	OMIM: 611834	UniProtKB: Q7Z2W9		Among its related pathways are Mitochondrial translation and Organelle biogenesis and maintenance.	GO annotations related to this gene include poly(A) RNA binding and structural constituent of ribosome.	Ribosomal_L21::L21p-like	Mammalian mitochondrial ribosomal proteins are encoded by nuclear genes and help in protein synthesis within the mitochondrion. Mitochondrial ribosomes (mitoribosomes) consist of a small 28S subunit and a large 39S subunit. They have an estimated 75% protein to rRNA composition compared to prokaryotic ribosomes, where this ratio is reversed. Another difference between mammalian mitoribosomes and …	MRPL21 (Mitochondrial Ribosomal Protein L21) is a Protein Coding gene.	http://www.genecards.org/cgi-bin/carddisp.pl?gene=MRPL21
CS	Citrate Synthase::EC 2.3.3.1::63::Citrate (Si)-Synthase::EC 2.3.33	HGNC: 2422	Entrez Gene: 1431	Ensembl: ENSG00000062485	OMIM: 118950	UniProtKB: O75390	Diseases associated with CS include Critical Illness Polyneuropathy and Mitochondrial Cardiomyopathy.	Among its related pathways are Glucose / Energy Metabolism and Respiratory electron transport, ATP synthesis by chemiosmotic coupling, and heat production by uncoupling proteins..	GO annotations related to this gene include poly(A) RNA binding and citrate (Si)-synthase activity.	Citrate_synthase::Citrate_synth-like_lrg_a-sub::Citrate_synthase_AS::Citrate_synthase_euk	The protein encoded by this gene is a Krebs tricarboxylic acid cycle enzyme that catalyzes the synthesis of citrate from oxaloacetate and acetyl coenzyme A. The enzyme is found in nearly all cells capable of oxidative metablism. This protein is nuclear encoded and transported into the mitochondrial matrix, where the mature form is found. [provided by RefSeq, Jul 2008]	CS (Citrate Synthase) is a Protein Coding gene.	http://www.genecards.org/cgi-bin/carddisp.pl?gene=CS
BOP1	Block Of Proliferation 1::Block Of Proliferation 1 Protein::KIAA0124	HGNC: 15519	Entrez Gene: 23246	Ensembl: ENSG00000261236	OMIM: 610596	UniProtKB: Q14137		Among its related pathways are Gene Expression and rRNA processing.	GO annotations related to this gene include poly(A) RNA binding and ribonucleoprotein complex binding.	WD40_repeat_CS::WD40_repeat::WD40_repeat_dom::WD40/YVTN_repeat-like_dom::BOP1_N_dom::BOP1/Erb1		BOP1 (Block Of Proliferation 1) is a Protein Coding gene.	http://www.genecards.org/cgi-bin/carddisp.pl?gene=BOP1
CNOT4	CCR4-NOT Transcription Complex Subunit 4::Potential Transcriptional Repressor NOT4Hp::CCR4-NOT Transcription Complex, Subunit 4::E3 Ubiquitin-Protein Ligase CNOT4::CCR4-Associated Factor 4::NOT4::NOT4 (Negative Regulator Of Transcription 4, Yeast) Homolog::EC 6.3.2.-::CLONE243::NOT4H	HGNC: 7880	Entrez Gene: 4850	Ensembl: ENSG00000080802	OMIM: 604911	UniProtKB: O95628		Among its related pathways are Gene Expression and Deadenylation-dependent mRNA decay.	GO annotations related to this gene include nucleic acid binding and nucleotide binding.	RRM_dom::Nucleotide-bd_a/b_plait::Znf_RING/FYVE/PHD::Znf_RING::Znf_CCCH	The protein encoded by this gene is a subunit of the CCR4-NOT complex, a global transcriptional regulator. The encoded protein interacts with CNOT1 and has E3 ubiquitin ligase activity. Several transcript variants encoding different isoforms have been found for this gene.[provided by RefSeq, Jul 2010]	CNOT4 (CCR4-NOT Transcription Complex Subunit 4) is a Protein Coding gene.	http://www.genecards.org/cgi-bin/carddisp.pl?gene=CNOT4
LARP7	La Ribonucleoprotein Domain Family Member 7::P-TEFb-Interaction Protein For 7SK Stability::La Ribonucleoprotein Domain Family, Member 7::PIP7S::HDCMA18P::ALAZS	HGNC: 24912	Entrez Gene: 51574	Ensembl: ENSG00000174720	OMIM: 612026	UniProtKB: Q4G0J3	Diseases associated with LARP7 include Alazami Syndrome and Microcephalic Primordial Dwarfism, Alazami Type.		GO annotations related to this gene include nucleic acid binding and RNA binding.	RRM_dom::Nucleotide-bd_a/b_plait::WHTH_DNA-bd_dom::Lupus_La_RNA-bd::Lupus_La::La_RRM	This gene encodes a protein which is found in the 7SK snRNP (small nuclear ribonucleoprotein). This snRNP complex inhibits a cyclin-dependent kinase, positive transcription elongation factor b, which is required for paused RNA polymerase II at a promoter to begin transcription elongation. A pseudogene of this gene is located on chromosome 3. Alternative splicing results in multiple transcript var…	LARP7 (La Ribonucleoprotein Domain Family Member 7) is a Protein Coding gene.	http://www.genecards.org/cgi-bin/carddisp.pl?gene=LARP7
RBPMS	RNA Binding Protein With Multiple Splicing::Heart And RRM Expressed Sequence::HERMES::RBP-MS	HGNC: 19097	Entrez Gene: 11030	Ensembl: ENSG00000157110	OMIM: 601558	UniProtKB: Q93062	Diseases associated with RBPMS include Colon Carcinoma In Situ.	Among its related pathways are Diurnally regulated genes with circadian orthologs.	GO annotations related to this gene include nucleic acid binding and nucleotide binding.	RRM_dom::Nucleotide-bd_a/b_plait::RRM_U1_A/B	This gene encodes a member of the RNA recognition motif family of RNA-binding proteins. The RNA recognition motif is between 80-100 amino acids in length and family members contain one to four copies of the motif. The RNA recognition motif consists of two short stretches of conserved sequence, as well as a few highly conserved hydrophobic residues. The encoded protein has a single, putative RNA r…	RBPMS (RNA Binding Protein With Multiple Splicing) is a Protein Coding gene.	http://www.genecards.org/cgi-bin/carddisp.pl?gene=RBPMS
PRKRA	Protein Activator Of Interferon Induced Protein Kinase EIF2AK2::Protein Kinase, Interferon-Inducible Double Stranded RNA Dependent Activator::Protein Activator Of The Interferon-Induced Protein Kinase::Protein Kinase, Interferon-Inducible Double-Stranded RNA-Dependent Activator::PKR-Associating Protein X::PKR-Associated Protein X::PACT::RAX::Interferon-Inducible Double Stranded RNA-Dependent Prot…	HGNC: 9438	Entrez Gene: 8575	Ensembl: ENSG00000180228	OMIM: 603424	UniProtKB: O75569	Diseases associated with PRKRA include Dystonia 16 and Dystonia.	Among its related pathways are Gene Expression and NF-KappaB Family Pathway.	GO annotations related to this gene include poly(A) RNA binding and identical protein binding.	dsRBD_dom::Staufen_C	This gene encodes a protein kinase activated by double-stranded RNA which mediates the effects of interferon in response to viral infection. Mutations in this gene have been associated with dystonia. Alternative splicing results in multiple transcript variants. [provided by RefSeq, Nov 2008]	PRKRA (Protein Activator Of Interferon Induced Protein Kinase EIF2AK2) is a Protein Coding gene.	http://www.genecards.org/cgi-bin/carddisp.pl?gene=PRKRA
ZFP36L1	ZFP36 Ring Finger Protein-Like 1::Zinc Finger Protein, C3H Type, 36-Like 1::Zinc Finger Protein 36, C3H Type-Like 1::Butyrate Response Factor 1::EGF-Response Factor 1::RNF162B::Berg36::TIS11B::ERF-1::ERF1::BRF1::Early Response Factor Berg36::Protein TIS11B::CMG1	HGNC: 1107	Entrez Gene: 677	Ensembl: ENSG00000185650	OMIM: 601064	UniProtKB: Q07352	Diseases associated with ZFP36L1 include Sotos Syndrome 1.	Among its related pathways are Gene Expression and CDK-mediated phosphorylation and removal of Cdc6.	GO annotations related to this gene include poly(A) RNA binding and mRNA binding.	Znf_CCCH::Tis11B_N	This gene is a member of the TIS11 family of early response genes, which are induced by various agonists such as the phorbol ester TPA and the polypeptide mitogen EGF. This gene is well conserved across species and has a promoter that contains motifs seen in other early-response genes. The encoded protein contains a distinguishing putative zinc finger domain with a repeating cys-his motif. This p…	ZFP36L1 (ZFP36 Ring Finger Protein-Like 1) is a Protein Coding gene.	http://www.genecards.org/cgi-bin/carddisp.pl?gene=ZFP36L1
CAST	Calpastatin::Sperm BS-17 Component::Calpain Inhibitor::BS-17::PLACK	HGNC: 1515	Entrez Gene: 831	Ensembl: ENSG00000153113	OMIM: 114090	UniProtKB: P20810	Diseases associated with CAST include Peeling Skin With Leukonychia, Acral Punctate Keratoses, Cheilitis, And Knuckle Pads and Cheilitis.	Among its related pathways are DREAM Repression and Dynorphin Expression and Neuroscience.	GO annotations related to this gene include poly(A) RNA binding and cysteine-type endopeptidase inhibitor activity.	Prot_inh_calpain::Calpastatin	The protein encoded by this gene is an endogenous calpain (calcium-dependent cysteine protease) inhibitor. It consists of an N-terminal domain L and four repetitive calpain-inhibition domains (domains 1-4), and it is involved in the proteolysis of amyloid precursor protein. The calpain/calpastatin system is involved in numerous membrane fusion events, such as neural vesicle exocytosis and platele…	CAST (Calpastatin) is a Protein Coding gene.	http://www.genecards.org/cgi-bin/carddisp.pl?gene=CAST
RRS1	Ribosome Biogenesis Regulator Homolog::RRS1 Ribosome Biogenesis Regulator Homolog (S. Cerevisiae)::KIAA0112::RRR	HGNC: 17083	Entrez Gene: 23212	Ensembl: ENSG00000179041		UniProtKB: Q15050			GO annotations related to this gene include poly(A) RNA binding.	Ribosom_reg		RRS1 (Ribosome Biogenesis Regulator Homolog) is a Protein Coding gene.	http://www.genecards.org/cgi-bin/carddisp.pl?gene=RRS1
WTAP	Wilms Tumor 1 Associated Protein::Wilms Tumor 1-Associating Protein::Female-Lethal(2)D Homolog::WT1-Associated Protein::HFL(2)D::Putative Pre-MRNA Splicing Regulator Female-Lethal(2D)::Wilms Tumour 1-Associating Protein::PNAS-132::KIAA0105::MUM2	HGNC: 16846	Entrez Gene: 9589	Ensembl: ENSG00000146457	OMIM: 605442	UniProtKB: Q15007	Diseases associated with WTAP include Wilms Tumor Susceptibility-5.	Among its related pathways are Gene Expression and mRNA Splicing - Major Pathway.		WTAP	The Wilms tumor suppressor gene WT1 appears to play a role in both transcriptional and posttranscriptional regulation of certain cellular genes. This gene encodes a WT1-associating protein, which is a ubiquitously expressed nuclear protein. Like WT1 protein, this protein is localized throughout the nucleoplasm as well as in speckles and partially colocalizes with splicing factors. Alternative spl…	WTAP (Wilms Tumor 1 Associated Protein) is a Protein Coding gene.	http://www.genecards.org/cgi-bin/carddisp.pl?gene=WTAP
NUDT16L1	Nudix Hydrolase 16 Like 1::Nudix (Nucleoside Diphosphate Linked Moiety X)-Type Motif 16-Like 1::NUDT16-Like Protein 1::Syndesmos::SDOS	HGNC: 28154	Entrez Gene: 84309	Ensembl: ENSG00000168101		UniProtKB: Q9BRJ7		Among its related pathways are Proteoglycans in cancer and Syndecan-4-mediated signaling events.	GO annotations related to this gene include poly(A) RNA binding and hydrolase activity.	NUDIX_hydrolase_dom-like		NUDT16L1 (Nudix Hydrolase 16 Like 1) is a Protein Coding gene.	http://www.genecards.org/cgi-bin/carddisp.pl?gene=NUDT16L1
FASTKD2	FAST Kinase Domains 2::KIAA0971	HGNC: 29160	Entrez Gene: 22868	Ensembl: ENSG00000118246	OMIM: 612322	UniProtKB: Q9NYY8	Diseases associated with FASTKD2 include Mitochondrial Complex Iv Deficiency and Fastkd2-Related Infantile Mitochondrial Encephalomyopathy.		GO annotations related to this gene include poly(A) RNA binding and protein kinase activity.	FAST_Leu-rich::RAP::FAST_2	This gene encodes a protein that is localized in the mitochondrial inner compartment and that may play a role in mitochondrial apoptosis. Nonsense mutations have been reported to result in cytochrome c oxidase deficiency. [provided by RefSeq, Oct 2008]	FASTKD2 (FAST Kinase Domains 2) is a Protein Coding gene.	http://www.genecards.org/cgi-bin/carddisp.pl?gene=FASTKD2
SLC16A3	Solute Carrier Family 16 Member 3::Solute Carrier Family 16 (Monocarboxylate Transporter), Member 3::Solute Carrier Family 16, Member 3 (Monocarboxylic Acid Transporter 4)::Solute Carrier Family 16 (Monocarboxylic Acid Transporters), Member 3::MCT 4::MCT4::Monocarboxylate Transporter 3::MCT 3::MCT-3::MCT-4::MCT3	HGNC: 10924	Entrez Gene: 9123	Ensembl: ENSG00000141526	OMIM: 603877	UniProtKB: O15427	Diseases associated with SLC16A3 include Lacrimal Gland Carcinoma and Lacrimal Gland Adenocarcinoma.	Among its related pathways are Respiratory electron transport, ATP synthesis by chemiosmotic coupling, and heat production by uncoupling proteins. and Platelet activation, signaling and aggregation.	GO annotations related to this gene include poly(A) RNA binding and monocarboxylic acid transmembrane transporter activity.	MFS_dom::MFS::MCT::MCT4	Lactic acid and pyruvate transport across plasma membranes is catalyzed by members of the proton-linked monocarboxylate transporter (MCT) family, which has been designated solute carrier family-16. Each MCT appears to have slightly different substrate and inhibitor specificities and transport kinetics, which are related to the metabolic requirements of the tissues in which it is found. The MCTs, …	SLC16A3 (Solute Carrier Family 16 Member 3) is a Protein Coding gene.	http://www.genecards.org/cgi-bin/carddisp.pl?gene=SLC16A3
PDAP1	PDGFA Associated Protein 1::PDGF-Associated Protein::HASPP28::PAP1::PAP::PDGFA-Associated Protein 1::PDGF Associated Protein	HGNC: 14634	Entrez Gene: 11333	Ensembl: ENSG00000106244	OMIM: 607075	UniProtKB: Q13442		Among its related pathways are Tyrosine Kinases / Adaptors.	GO annotations related to this gene include poly(A) RNA binding.	Casein_kinase_sb_PP28	The protein encoded by this gene is a phosphoprotein that may upregulate the PDGFA-stimulated growth of fibroblasts and also downregulate the mitogenicity of PDGFB. The encoded protein in rodents has been shown to bind PDGFA with a low affinity. [provided by RefSeq, Dec 2010]	PDAP1 (PDGFA Associated Protein 1) is a Protein Coding gene.	http://www.genecards.org/cgi-bin/carddisp.pl?gene=PDAP1
SARNP	SAP Domain Containing Ribonucleoprotein::Proliferation-Associated Cytokine-Inducible Protein CIP29::Cytokine-Induced Protein Of 29 KDa::Cytokine Induced Protein 29 KDa::Hepatocellular Carcinoma 1::Nuclear Protein Hcc-1::HCC1::Proliferation Associated Cytokine-Inducible Protein CIP29::HSPC316::CIP29::THO1	HGNC: 24432	Entrez Gene: 84324	Ensembl: ENSG00000205323	OMIM: 610049	UniProtKB: P82979	Diseases associated with SARNP include Hepatocellular Carcinoma.	Among its related pathways are Gene Expression and mRNA Splicing - Major Pathway.	GO annotations related to this gene include nucleic acid binding and poly(A) RNA binding.	SAP_dom	This gene encodes a protein that is upregulated in response to various cytokines. The encoded protein may play a role in cell cycle progression. A translocation between this gene and the myeloid/lymphoid leukemia gene, resulting in expression of a chimeric protein, has been associated with acute myelomonocytic leukemia. Pseudogenes exist on chromosomes 7 and 8. Alternatively spliced transcript va…	SARNP (SAP Domain Containing Ribonucleoprotein) is a Protein Coding gene.	http://www.genecards.org/cgi-bin/carddisp.pl?gene=SARNP
TOP2A	Topoisomerase (DNA) II Alpha::Topoisomerase (DNA) II Alpha 170kDa::DNA Topoisomerase II, Alpha Isozyme::EC 5.99.1.3::63::TOP2::DNA Topoisomerase (ATP-Hydrolyzing)::DNA Topoisomerase II, 170 KD::DNA Gyrase::TP2A	HGNC: 11989	Entrez Gene: 7153	Ensembl: ENSG00000131747	OMIM: 126430	UniProtKB: P11388	Diseases associated with TOP2A include Breast Adenoid Cystic Carcinoma and Cervix Endometriosis.	Among its related pathways are RB in Cancer and Integrated Pancreatic Cancer Pathway.	GO annotations related to this gene include poly(A) RNA binding and protein heterodimerization activity.	HATPase_C::Ribosomal_S5_D2-typ_fold::Ribosomal_S5_D2-typ_fold_subgr::Arg_repress_C-like::Top2a::Topo_IIA_A/C::TopoIIA_CS::DTHCT::TOPRIM_C::Topo_IIA_bsu_dom2::Topo_IIA::Topo_IIA_A/C_ab::Topo_IIA_A_a::Topo_IIA_cen_dom::Toprim_domain::Topo_IIA-like_dom	This gene encodes a DNA topoisomerase, an enzyme that controls and alters the topologic states of DNA during transcription. This nuclear enzyme is involved in processes such as chromosome condensation, chromatid separation, and the relief of torsional stress that occurs during DNA transcription and replication. It catalyzes the transient breaking and rejoining of two strands of duplex DNA which a…	TOP2A (Topoisomerase (DNA) II Alpha) is a Protein Coding gene.	http://www.genecards.org/cgi-bin/carddisp.pl?gene=TOP2A
MPHOSPH10	M-Phase Phosphoprotein 10::M-Phase Phosphoprotein 10 (U3 Small Nucleolar Ribonucleoprotein)::U3 Small Nucleolar Ribonucleoprotein::M Phase Phosphoprotein 10::MPP10::Protein Phosphatase 1, Regulatory Subunit 106::Regulatory Subunit 106::Protein Phosphatase 1::PPP1R106::MPP10P::CT90	HGNC: 7213	Entrez Gene: 10199	Ensembl: ENSG00000124383	OMIM: 605503	UniProtKB: O00566		Among its related pathways are Gene Expression and rRNA processing.	GO annotations related to this gene include poly(A) RNA binding.	snoRNP_Mpp10	This gene encodes a protein that is phosphorylated during mitosis. The protein localizes to the nucleolus during interphase and to the chromosomes during M phase. The protein associates with the U3 small nucleolar ribonucleoprotein 60-80S complexes and may be involved in pre-rRNA processing. [provided by RefSeq, Dec 2010]	MPHOSPH10 (M-Phase Phosphoprotein 10) is a Protein Coding gene.	http://www.genecards.org/cgi-bin/carddisp.pl?gene=MPHOSPH10
YBX1	Y-Box Binding Protein 1::CCAAT-Binding Transcription Factor I Subunit A::Nuclease Sensitive Element Binding Protein 1::Enhancer Factor I Subunit A::Y-Box Transcription Factor::Y-Box-Binding Protein 1::DNA-Binding Protein B::CBF-A::NSEP1::EFI-A::DBPB::YB-1::YB1::Major Histocompatibility Complex, Class II, Y Box-Binding Protein I::Y Box Binding Protein 1::MDR-NF1::NSEP-1::CSDA2::BP-8::CSDB	HGNC: 8014	Entrez Gene: 4904	Ensembl: ENSG00000065978	OMIM: 154030	UniProtKB: P67809	Diseases associated with YBX1 include Liposarcoma and Breast Cancer.	Among its related pathways are mRNA Splicing - Major Pathway and Gene Expression.	GO annotations related to this gene include nucleic acid binding and transcription factor activity, sequence-specific DNA binding.	NA-bd_OB-fold::Cold-shock_CS::Cold_shock_prot::CSP_DNA-bd	This gene encodes a highly conserved cold shock domain protein that has broad nucleic acid binding properties. The encoded protein functions as both a DNA and RNA binding protein and has been implicated in numerous cellular processes including regulation of transcription and translation, pre-mRNA splicing, DNA reparation and mRNA packaging. This protein is also a component of messenger ribonucleo…	YBX1 (Y-Box Binding Protein 1) is a Protein Coding gene.	http://www.genecards.org/cgi-bin/carddisp.pl?gene=YBX1
DBR1	Debranching RNA Lariats 1::Debranching Enzyme (S. Cerevisiae) Homolog 1::Debranching Enzyme Homolog 1 (S. Cerevisiae)::EC 3.1.-.-	HGNC: 15594	Entrez Gene: 51163	Ensembl: ENSG00000138231	OMIM: 607024	UniProtKB: Q9UK59			GO annotations related to this gene include poly(A) RNA binding and hydrolase activity, acting on ester bonds.	Metallo-depent_PP-like::Calcineurin-like_PHP_apaH::DBR1_C	The protein encoded by this gene is an RNA lariat debranching enzyme that hydrolyzes 2'-5' prime branched phosphodiester bonds. The encoded protein specifically targets the bonds at the branch point of excised lariat intron RNA, converting them to linear molecules that are then degraded. This protein may also be involved in retroviral replication. [provided by RefSeq, Nov 2011]	DBR1 (Debranching RNA Lariats 1) is a Protein Coding gene.	http://www.genecards.org/cgi-bin/carddisp.pl?gene=DBR1
SUPT16H	SPT16 Homolog, Facilitates Chromatin Remodeling Subunit::Chromatin-Specific Transcription Elongation Factor 140 KDa Subunit::Facilitates Chromatin Transcription Complex Subunit SPT16::Facilitates Chromatin Remodeling 140 KDa Subunit::FACT 140 KDa Subunit::FACTP140::HSPT16::Suppressor Of Ty 16 Homolog (S. Cerevisiae)::Suppressor Of Ty (S.Cerevisiae) 16 Homolog::Suppressor Of Ty 16 Homolog::SPT16/C…	HGNC: 11465	Entrez Gene: 11198	Ensembl: ENSG00000092201	OMIM: 605012	UniProtKB: Q9Y5B9		Among its related pathways are Formation of the HIV-1 Early Elongation Complex and Gene Expression.	GO annotations related to this gene include poly(A) RNA binding.	Pept_M24_structural-domain::Creatin/AminoP/Spt16_NTD::DUF1747::FACT-Spt16_Nlobe::FACT_Spt16p	Transcription of protein-coding genes can be reconstituted on naked DNA with only the general transcription factors and RNA polymerase II. However, this minimal system cannot transcribe DNA packaged into chromatin, indicating that accessory factors may facilitate access to DNA. One such factor, FACT (facilitates chromatin transcription), interacts specifically with histones H2A/H2B to effect nucl…	SUPT16H (SPT16 Homolog, Facilitates Chromatin Remodeling Subunit) is a Protein Coding gene.	http://www.genecards.org/cgi-bin/carddisp.pl?gene=SUPT16H
TFAM	Transcription Factor A, Mitochondrial::Mitochondrial Transcription Factor 1::Transcription Factor 6::TCF6L2::MTTF1::MTTFA::TCF6::Transcription Factor 6-Like 2 (Mitochondrial Transcription Factor)::Mitochondrial Transcription Factor A::Transcription Factor 6-Like 1::Transcription Factor 6-Like 3::Transcription Factor 6-Like 2::TCF6L1::TCF6L3::TCF-6	HGNC: 11741	Entrez Gene: 7019	Ensembl: ENSG00000108064	OMIM: 600438	UniProtKB: Q00059	Diseases associated with TFAM include Skin Carcinoma In Situ and Extrahepatic Cholestasis.	Among its related pathways are ERK Signaling and Gene Expression.	GO annotations related to this gene include poly(A) RNA binding and chromatin binding.	HMG_box_dom	This gene encodes a key mitochondrial transcription factor containing two high mobility group motifs. The encoded protein also functions in mitochondrial DNA replication and repair. Sequence polymorphisms in this gene are associated with Alzheimer's and Parkinson's diseases. There are pseudogenes for this gene on chromosomes 6, 7, and 11. Alternative splicing results in multiple transcript varian…	TFAM (Transcription Factor A, Mitochondrial) is a Protein Coding gene.	http://www.genecards.org/cgi-bin/carddisp.pl?gene=TFAM
RBMS2	RNA Binding Motif Single Stranded Interacting Protein 2::RNA Binding Motif, Single Stranded Interacting Protein 2::Suppressor Of CDC2 With RNA-Binding Motif 3::SCR3	HGNC: 9909	Entrez Gene: 5939	Ensembl: ENSG00000076067	OMIM: 602387	UniProtKB: Q15434			GO annotations related to this gene include nucleic acid binding and RNA binding.	RRM_dom::Nucleotide-bd_a/b_plait	The protein encoded by this gene is a member of a small family of proteins which bind single stranded DNA/RNA. These proteins are characterized by the presence of two sets of ribonucleoprotein consensus sequence (RNP-CS) that contain conserved motifs, RNP1 and RNP2, originally described in RNA binding proteins, and required for DNA binding. The RBMS proteins have been implicated in such diverse f…	RBMS2 (RNA Binding Motif Single Stranded Interacting Protein 2) is a Protein Coding gene.	http://www.genecards.org/cgi-bin/carddisp.pl?gene=RBMS2
KIAA1429	KIAA1429::Functional Spliceosome-Associated Protein 121::MSTP054::FSAP121	HGNC: 24500	Entrez Gene: 25962	Ensembl: ENSG00000164944	OMIM: 616447	UniProtKB: Q69YN4			GO annotations related to this gene include poly(A) RNA binding and binding.	ARM-type_fold::Virilizer::VIR_N		KIAA1429 (KIAA1429) is a Protein Coding gene.	http://www.genecards.org/cgi-bin/carddisp.pl?gene=KIAA1429
GTPBP1	GTP Binding Protein 1::G-Protein 1::GP-1::GP1::HSPC018	HGNC: 4669	Entrez Gene: 9567	Ensembl: ENSG00000100226	OMIM: 602245	UniProtKB: O00178	Diseases associated with GTPBP1 include Lassa Fever.		GO annotations related to this gene include poly(A) RNA binding and GTPase activity.	P-loop_NTPase::Transl_B-barrel::Transl_elong_EF1A/Init_IF2_C::TF_GTP-bd_dom	This gene is upregulated by interferon-gamma and encodes a protein that is a member of the AGP11/GTPBP1 family of GTP-binding proteins. A structurally similar protein has been found in mouse, where disruption of the gene for that protein had no observable phenotype. [provided by RefSeq, Jul 2008]	GTPBP1 (GTP Binding Protein 1) is a Protein Coding gene.	http://www.genecards.org/cgi-bin/carddisp.pl?gene=GTPBP1
WBSCR22	Williams-Beuren Syndrome Chromosome Region 22::Williams Beuren Syndrome Chromosome Region 22::Metastasis-Related Methyltransferase 1::Williams-Beuren Syndrome Chromosomal Region 22 Protein::Bud Site Selection Protein 23 Homolog::MERM1::Williams-Beuren Candidate Region Putative Methyltransferase::Ribosome Biogenesis Methyltransferase WBSCR22::EC 2.1.1.-::HASJ4442::HUSSY-3::PP3381::WBMT	HGNC: 16405	Entrez Gene: 114049	Ensembl: ENSG00000071462	OMIM: 615733	UniProtKB: O43709	Diseases associated with WBSCR22 include Williams-Beuren Syndrome.	Among its related pathways are Gene Expression and rRNA processing.	GO annotations related to this gene include poly(A) RNA binding and methyltransferase activity.	Methyltransf_11::SAM-dependent_MTases::Unchr_MeTrfase_Williams-Beuren	This gene encodes a protein containing a nuclear localization signal and an S-adenosyl-L-methionine binding motif typical of methyltransferases, suggesting that the encoded protein may act on DNA methylation. This gene is deleted in Williams syndrome, a multisystem developmental disorder caused by the deletion of contiguous genes at 7q11.23. Alternatively spliced transcript variants have been fou…	WBSCR22 (Williams-Beuren Syndrome Chromosome Region 22) is a Protein Coding gene.	http://www.genecards.org/cgi-bin/carddisp.pl?gene=WBSCR22
IGF2BP2	Insulin Like Growth Factor 2 MRNA Binding Protein 2::Insulin-Like Growth Factor 2 MRNA Binding Protein 2::IGF-II MRNA-Binding Protein 2::IGF2 MRNA-Binding Protein 2::VICKZ Family Member 2::VICKZ2::IMP-2::IMP2::Hepatocellular Carcinoma Autoantigen P62::IGF II MRNA Binding Protein 2	HGNC: 28867	Entrez Gene: 10644	Ensembl: ENSG00000073792	OMIM: 608289	UniProtKB: Q9Y6M1	Diseases associated with IGF2BP2 include Diabetes Mellitus, Noninsulin-Dependent and Hepatocellular Carcinoma.	Among its related pathways are Gene Expression and Insulin-like Growth Factor-2 mRNA Binding Proteins (IGF2BPs/IMPs/VICKZs) bind RNA.	GO annotations related to this gene include nucleic acid binding and RNA binding.	RRM_dom::Nucleotide-bd_a/b_plait::KH_dom::KH_dom_type_1::IGF2BP2	This gene encodes a member of the IGF-II mRNA-binding protein (IMP) family. The protein encoded by this gene contains four KH domains and two RRM domains. It functions by binding to the 5' UTR of the insulin-like growth factor 2 (IGF2) mRNA and regulating IGF2 translation. Alternative promoter usage and alternate splicing result in multiple variants encoding different isoforms. [provided by RefSe…	IGF2BP2 (Insulin Like Growth Factor 2 MRNA Binding Protein 2) is a Protein Coding gene.	http://www.genecards.org/cgi-bin/carddisp.pl?gene=IGF2BP2
RPL5	Ribosomal Protein L5::Protein Phosphatase 1, Regulatory Subunit 135::Regulatory Subunit 135::Protein Phosphatase 1::PPP1R135::MSTP030::DBA6::L5	HGNC: 10360	Entrez Gene: 6125	Ensembl: ENSG00000122406	OMIM: 603634	UniProtKB: P46777	Diseases associated with RPL5 include Diamond-Blackfan Anemia 6 and Diamond-Blackfan Anemia.	Among its related pathways are Viral mRNA Translation and Influenza Viral RNA Transcription and Replication.	GO annotations related to this gene include poly(A) RNA binding and structural constituent of ribosome.	Ribosomal_L18/L5::Rbsml_L5_euk/L18_arc::Rbsml_L5e/L18P_C	Ribosomes, the organelles that catalyze protein synthesis, consist of a small 40S subunit and a large 60S subunit. Together these subunits are composed of 4 RNA species and approximately 80 structurally distinct proteins. This gene encodes a ribosomal protein that is a component of the 60S subunit. The protein belongs to the L18P family of ribosomal proteins. It is located in the cytoplasm. The p…	RPL5 (Ribosomal Protein L5) is a Protein Coding gene.	http://www.genecards.org/cgi-bin/carddisp.pl?gene=RPL5
IMP3	IMP3, U3 Small Nucleolar Ribonucleoprotein::U3 SnoRNP Protein IMP3::C15orf12::MRPS4::BRMS2::IMP3, U3 Small Nucleolar Ribonucleoprotein, Homolog (Yeast)::IMP3, U3 Small Nucleolar Ribonucleoprotein, Homolog::Chromosome 15 Open Reading Frame 12::Mitochondrial Ribosomal Protein S4::U3 SnoRNP Protein 3 Homolog	HGNC: 14497	Entrez Gene: 55272	Ensembl: ENSG00000177971	OMIM: 612980	UniProtKB: Q9NV31	Diseases associated with IMP3 include Pilomyxoid Astrocytoma.	Among its related pathways are Gene Expression and rRNA processing.	GO annotations related to this gene include poly(A) RNA binding and structural constituent of ribosome.	Ribosomal_S4/S9::S4_RNA-bd::Ribosomal_S4/S9_N	This gene encodes the human homolog of the yeast Imp3 protein. The protein localizes to the nucleoli and interacts with the U3 snoRNP complex. The protein contains an S4 domain. [provided by RefSeq, Jul 2008]	IMP3 (IMP3, U3 Small Nucleolar Ribonucleoprotein) is a Protein Coding gene.	http://www.genecards.org/cgi-bin/carddisp.pl?gene=IMP3
NOP56	NOP56 Ribonucleoprotein::Nucleolar Protein 5A (56kDa With KKE/D Repeat)::NOL5A::Nucleolar Protein 5A (56kD With KKE/D Repeat)::NOP56 Ribonucleoprotein Homolog (Yeast)::NOP56 Ribonucleoprotein Homolog::Spinocerebellar Ataxia 36::Nucleolar Protein 5A::SCA36	HGNC: 15911	Entrez Gene: 10528	Ensembl: ENSG00000101361	OMIM: 614154	UniProtKB: O00567	Diseases associated with NOP56 include Spinocerebellar Ataxia 36 and Spinocerebellar Ataxia Type36.	Among its related pathways are Gene Expression and rRNA processing.	GO annotations related to this gene include poly(A) RNA binding and snoRNA binding.	NOP5_N::Nop_dom::NOSIC	Nop56p is a yeast nucleolar protein that is part of a complex with the nucleolar proteins Nop58p and fibrillarin. Nop56p is required for assembly of the 60S ribosomal subunit and is involved in pre-rRNA processing. The protein encoded by this gene is similar in sequence to Nop56p and is also found in the nucleolus. Multiple transcript variants encoding several different isoforms have been found f…	NOP56 (NOP56 Ribonucleoprotein) is a Protein Coding gene.	http://www.genecards.org/cgi-bin/carddisp.pl?gene=NOP56
ALYREF	Aly/REF Export Factor::Transcriptional Coactivator Aly/REF::BZIP-Enhancing Factor BEF::Ally Of AML-1 And LEF-1::THO Complex 4::THOC4::Tho4::ALY::BEF::BZIP Enhancing Factor::ALY/REF::REF	HGNC: 19071	Entrez Gene: 10189	Ensembl: ENSG00000183684	OMIM: 604171	UniProtKB: Q86V81		Among its related pathways are mRNA Splicing - Major Pathway and Gene Expression.	GO annotations related to this gene include nucleic acid binding and RNA binding.	RRM_dom::Nucleotide-bd_a/b_plait::FoP_duplication	The protein encoded by this gene is a heat stable, nuclear protein and functions as a molecular chaperone. It is thought to regulate dimerization, DNA binding, and transcriptional activity of basic region-leucine zipper (bZIP) proteins. [provided by RefSeq, Jul 2008]	ALYREF (Aly/REF Export Factor) is a Protein Coding gene.	http://www.genecards.org/cgi-bin/carddisp.pl?gene=ALYREF
RPL21	Ribosomal Protein L21::60S Ribosomal Protein L21::HYPT12::L21	HGNC: 10313	Entrez Gene: 6144	Ensembl: ENSG00000122026	OMIM: 603636	UniProtKB: P46778	Diseases associated with RPL21 include Hypotrichosis 12 and Hypotrichosis Simplex.	Among its related pathways are Viral mRNA Translation and Influenza Viral RNA Transcription and Replication.	GO annotations related to this gene include poly(A) RNA binding and structural constituent of ribosome.	Translation_prot_SH3-like::Ribosomal_L21e_CS::Ribosomal_L21e	Ribosomes, the organelles that catalyze protein synthesis, consist of a small 40S subunit and a large 60S subunit. Together these subunits are composed of 4 RNA species and approximately 80 structurally distinct proteins. This gene encodes a ribosomal protein that is a component of the 60S subunit. The protein belongs to the L21E family of ribosomal proteins. It is located in the cytoplasm. As is…	RPL21 (Ribosomal Protein L21) is a Protein Coding gene.	http://www.genecards.org/cgi-bin/carddisp.pl?gene=RPL21
DHX33	DEAH-Box Helicase 33::DEAH (Asp-Glu-Ala-His) Box Polypeptide 33::DEAD/H (Asp-Glu-Ala-Asp/His) Box Polypeptide 33::DEAH Box Protein 33::DDX33::EC 3.6.4.13::EC 3.6.13	HGNC: 16718	Entrez Gene: 56919	Ensembl: ENSG00000005100	OMIM: 614405	UniProtKB: Q9H6R0			GO annotations related to this gene include nucleic acid binding and helicase activity.	P-loop_NTPase::DEAD/DEAH_box_helicase_dom::Helicase_ATP-bd::Helicase_C::DNA/RNA_helicase_DEAH_CS::Helicase-assoc_dom::DUF1605	This gene encodes a member of the DEAD box protein family. The DEAD box proteins are characterized by the conserved motif Asp-Glu-Ala-Asp (DEAD), are putative RNA helicases. They are implicated in a number of cellular processes involving alteration of RNA secondary structure such as translation initiation, nuclear and mitochondrial splicing, and ribosome and spliceosome assembly. Based on their d…	DHX33 (DEAH-Box Helicase 33) is a Protein Coding gene.	http://www.genecards.org/cgi-bin/carddisp.pl?gene=DHX33
EXOSC2	Exosome Component 2::Ribosomal RNA-Processing Protein 4::RRP4::Homolog Of Yeast RRP4 (Ribosomal RNA Processing 4), 3 5 Exoribonuclease (RRP4)::Homolog Of Yeast RRP4 (Ribosomal RNA Processing 4), 3-5-Exoribonuclease::Homolog Of Yeast RRP4 (Ribosomal RNA Processing 4)::Exosome Complex Exonuclease RRP4::3 5 Exoribonuclease (RRP4)::HRrp4p::Rrp4p::P7	HGNC: 17097	Entrez Gene: 23404	Ensembl: ENSG00000130713	OMIM: 602238	UniProtKB: Q13868		Among its related pathways are Gene Expression and CDK-mediated phosphorylation and removal of Cdc6.	GO annotations related to this gene include RNA binding and exoribonuclease activity.	NA-bd_OB-fold::KH_dom_type_1::S1_dom::Exosome_cplx_N_dom::Exosome_RNA_bind1/RRP40/RRP4		EXOSC2 (Exosome Component 2) is a Protein Coding gene.	http://www.genecards.org/cgi-bin/carddisp.pl?gene=EXOSC2
WDR83	WD Repeat Domain 83::MAPK Organizer 1::Mitogen-Activated Protein Kinase Organizer 1::MORG1	HGNC: 32672	Entrez Gene: 84292	Ensembl: ENSG00000123154	OMIM: 616850	UniProtKB: Q9BRX9		Among its related pathways are Interleukin-3, 5 and GM-CSF signaling and Developmental Biology.	GO annotations related to this gene include kinase activity.	WD40_repeat_CS::WD40_repeat::WD40_repeat_dom::WD40/YVTN_repeat-like_dom::G-protein_beta_WD-40_rep	This gene encodes a member of the WD-40 protein family. The protein is proposed to function as a molecular scaffold for various multimeric protein complexes. The protein associates with several components of the extracellular signal-regulated kinase (ERK) pathway, and promotes ERK activity in response to serum or other signals. The protein also interacts with egl nine homolog 3 (EGLN3, also known…	WDR83 (WD Repeat Domain 83) is a Protein Coding gene.	http://www.genecards.org/cgi-bin/carddisp.pl?gene=WDR83
SEC61B	Sec61 Translocon Beta Subunit::Sec61 Beta Subunit	HGNC: 16993	Entrez Gene: 10952	Ensembl: ENSG00000106803	OMIM: 609214	UniProtKB: P60468		Among its related pathways are Protein export and Regulation of degradation of deltaF508 CFTR in CF.	GO annotations related to this gene include poly(A) RNA binding and epidermal growth factor binding.	Sec61-beta/Sbh::SecG/Sec61-beta/Sbh	The Sec61 complex is the central component of the protein translocation apparatus of the endoplasmic reticulum (ER) membrane. Oligomers of the Sec61 complex form a transmembrane channel where proteins are translocated across and integrated into the ER membrane. This complex consists of three membrane proteins- alpha, beta, and gamma. This gene encodes the beta-subunit protein. The Sec61 subunits …	SEC61B (Sec61 Translocon Beta Subunit) is a Protein Coding gene.	http://www.genecards.org/cgi-bin/carddisp.pl?gene=SEC61B
HNRNPA1L2	Heterogeneous Nuclear Ribonucleoprotein A1-Like 2::HnRNP Core Protein A1-Like 2::HnRNP A1-Like 2::HNRNPA1L	HGNC: 27067	Entrez Gene: 144983	Ensembl: ENSG00000139675		UniProtKB: Q32P51	Diseases associated with HNRNPA1L2 include Dementia, Frontotemporal and Amyotrophic Lateral Sclerosis 1.	Among its related pathways are mRNA Splicing - Major Pathway.	GO annotations related to this gene include nucleic acid binding and nucleotide binding.	RRM_dom::Nucleotide-bd_a/b_plait::HnRNPA1		HNRNPA1L2 (Heterogeneous Nuclear Ribonucleoprotein A1-Like 2) is a Protein Coding gene.	http://www.genecards.org/cgi-bin/carddisp.pl?gene=HNRNPA1L2
DDX54	DEAD-Box Helicase 54::DEAD (Asp-Glu-Ala-Asp) Box Polypeptide 54::ATP-Dependent RNA Helicase DP97::DEAD Box RNA Helicase 97 KDa::DEAD Box Protein 54::DEAD Box Helicase 97 KDa::EC 3.6.4.13::EC 3.6.13::DP97	HGNC: 20084	Entrez Gene: 79039	Ensembl: ENSG00000123064	OMIM: 611665	UniProtKB: Q8TDD1			GO annotations related to this gene include nucleic acid binding and RNA binding.	P-loop_NTPase::DEAD/DEAH_box_helicase_dom::Helicase_ATP-bd::Helicase_C::RNA-helicase_DEAD-box_CS::RNA_helicase_DEAD_Q_motif::DBP10CT	This gene encodes a member of the DEAD box protein family. DEAD box proteins, characterized by the conserved motif Asp-Glu-Ala-Asp (DEAD), are putative RNA helicases. They are implicated in a number of cellular processes involving alteration of RNA secondary structure such as translation initiation, nuclear and mitochondrial splicing, and ribosome and spliceosome assembly. Based on their distribu…	DDX54 (DEAD-Box Helicase 54) is a Protein Coding gene.	http://www.genecards.org/cgi-bin/carddisp.pl?gene=DDX54
IGF2BP3	Insulin Like Growth Factor 2 MRNA Binding Protein 3::Insulin-Like Growth Factor 2 MRNA Binding Protein 3::IGF-II MRNA-Binding Protein 3::IGF2 MRNA-Binding Protein 3::Cancer/Testis Antigen 98::VICKZ Family Member 3::VICKZ3::IMP-3::IMP3::KOC1::KH Domain Containing Protein Overexpressed In Cancer::KH Domain-Containing Protein Overexpressed In Cancer::IGF II MRNA Binding Protein 3::CT98::HKOC::KOC	HGNC: 28868	Entrez Gene: 10643	Ensembl: ENSG00000136231	OMIM: 608259	UniProtKB: O00425	Diseases associated with IGF2BP3 include Pilomyxoid Astrocytoma and Bile Duct Carcinoma.	Among its related pathways are Gene Expression and Insulin-like Growth Factor-2 mRNA Binding Proteins (IGF2BPs/IMPs/VICKZs) bind RNA.	GO annotations related to this gene include nucleic acid binding and RNA binding.	RRM_dom::Nucleotide-bd_a/b_plait::KH_dom::KH_dom_type_1	The protein encoded by this gene is primarily found in the nucleolus, where it can bind to the 5' UTR of the insulin-like growth factor II leader 3 mRNA and may repress translation of insulin-like growth factor II during late development. The encoded protein contains several KH domains, which are important in RNA binding and are known to be involved in RNA synthesis and metabolism. A pseudogene e…	IGF2BP3 (Insulin Like Growth Factor 2 MRNA Binding Protein 3) is a Protein Coding gene.	http://www.genecards.org/cgi-bin/carddisp.pl?gene=IGF2BP3
FARSA	Phenylalanyl-TRNA Synthetase Alpha Subunit::Phenylalanyl-TRNA Synthetase-Like, Alpha Subunit::Phenylalanyl-TRNA Synthetase, Alpha Subunit::EC 6.1.1.20::63::FARSLA::PheRS::FARSL::CML33::Phenylalanine-TRNA Synthetase-Like, Alpha Subunit::Phenylalanine TRNA Ligase 1, Alpha, Cytoplasmic::Phenylalanine-TRNA Synthetase Alpha-Subunit::Phenylalanyl-TRNA Synthetase Alpha Chain::Phenylalanine--TRNA Ligase …	HGNC: 3592	Entrez Gene: 2193	Ensembl: ENSG00000179115	OMIM: 602918	UniProtKB: Q9Y285	Diseases associated with FARSA include Myiasis and Parasitic Ectoparasitic Infectious Disease.	Among its related pathways are tRNA Aminoacylation and Gene Expression.	GO annotations related to this gene include poly(A) RNA binding and tRNA binding.	WHTH_DNA-bd_dom::aa-tRNA-synth_II::Phenylalanyl-tRNA_Synthase::Phe-tRNA-synth_IIc_asu	Aminoacyl-tRNA synthetases are a class of enzymes that charge tRNAs with their cognate amino acids. This gene encodes a product which is similar to the catalytic subunit of prokaryotic and Saccharomyces cerevisiae phenylalanyl-tRNA synthetases (PheRS). This gene product has been shown to be expressed in a tumor-selective and cell cycle stage- and differentiation-dependent manner, the first member…	FARSA (Phenylalanyl-TRNA Synthetase Alpha Subunit) is a Protein Coding gene.	http://www.genecards.org/cgi-bin/carddisp.pl?gene=FARSA
NSA2	NSA2, Ribosome Biogenesis Homolog::Hairy Cell Leukemia Protein 1::TGF Beta-Inducible Nuclear Protein 1::TGF-Beta-Inducible Nuclear Protein 1::TINP1::NSA2 Ribosome Biogenesis Homolog (S. Cerevisiae)::TGF-Beta Inducible Nuclear Protein::NSA2 Ribosome Biogenesis Homolog::HUSSY-29::HUSSY29::CDK105::HCL-G1::HCLG1	HGNC: 30728	Entrez Gene: 10412	Ensembl: ENSG00000164346	OMIM: 612497	UniProtKB: O95478	Diseases associated with NSA2 include Hairy Cell Leukemia.		GO annotations related to this gene include poly(A) RNA binding.	Ribosomal_S8e/biogenesis_NSA2	This gene encodes a nucleolar protein involved in cell cycle regulation and proliferation. This gene was identified based on sequence similarity to a highly conserved Saccharomyces cerevisiae gene encoding a pre-ribosomal protein, which is involved in large ribosomal subunit biogenesis. The encoded protein is found at elevated levels in diabetic nephropathy. Alternative splicing results in multip…	NSA2 (NSA2, Ribosome Biogenesis Homolog) is a Protein Coding gene.	http://www.genecards.org/cgi-bin/carddisp.pl?gene=NSA2
MRPL41	Mitochondrial Ribosomal Protein L41::Bcl-2-Interacting Mitochondrial Ribosomal Protein L41::Cell Proliferation-Inducing Gene 3 Protein::39S Ribosomal Protein L27 Homolog::MRP-L27 Homolog::MRP-L41::MRPL27::RPML27::L41mt::BMRP::Proliferation-Inducing Gene 3::MRP-L27::PIG3	HGNC: 14492	Entrez Gene: 64975	Ensembl: ENSG00000182154	OMIM: 611846	UniProtKB: Q8IXM3		Among its related pathways are Mitochondrial translation and Organelle biogenesis and maintenance.	GO annotations related to this gene include poly(A) RNA binding and structural constituent of ribosome.	Ribosomal_L27/L41_mit	Mammalian mitochondrial ribosomal proteins are encoded by nuclear genes and help in protein synthesis within the mitochondrion. Mitochondrial ribosomes (mitoribosomes) consist of a small 28S subunit and a large 39S subunit. They have an estimated 75% protein to rRNA composition compared to prokaryotic ribosomes, where this ratio is reversed. Another difference between mammalian mitoribosomes and …	MRPL41 (Mitochondrial Ribosomal Protein L41) is a Protein Coding gene.	http://www.genecards.org/cgi-bin/carddisp.pl?gene=MRPL41
DHX8	DEAH-Box Helicase 8::DEAH (Asp-Glu-Ala-His) Box Polypeptide 8::DEAD/H (Asp-Glu-Ala-Asp/His) Box Polypeptide 8 (RNA Helicase)::DEAH Box Protein 8::RNA Helicase HRH1::DDX8::EC 3.6.4.13::EC 3.6.13::PRPF22::PRP22::HRH1	HGNC: 2749	Entrez Gene: 1659	Ensembl: ENSG00000067596	OMIM: 600396	UniProtKB: Q14562		Among its related pathways are mRNA Splicing - Major Pathway.	GO annotations related to this gene include nucleic acid binding and identical protein binding.	P-loop_NTPase::NA-bd_OB-fold::Helicase_ATP-bd::Helicase_C::DNA/RNA_helicase_DEAH_CS::Helicase-assoc_dom::DUF1605::S1_domain::S1_dom	This gene is a member of the DEAH box polypeptide family. The encoded protein contains the DEAH (Asp-Glu-Ala-His) motif which is characteristic of all DEAH box proteins, and is thought to function as an ATP-dependent RNA helicase that regulates the release of spliced mRNAs from spliceosomes prior to their export from the nucleus. This protein may be required for the replication of human immunodef…	DHX8 (DEAH-Box Helicase 8) is a Protein Coding gene.	http://www.genecards.org/cgi-bin/carddisp.pl?gene=DHX8
RPLP0	Ribosomal Protein Lateral Stalk Subunit P0::Ribosomal Protein, Large, P0::Neutral Ribosomal Phosphoprotein P0::60S Ribosomal Protein L10E::Acidic Ribosomal Phosphoprotein P0::PRLP0::L10E::RPP0::LP0::P0	HGNC: 10371	Entrez Gene: 6175	Ensembl: ENSG00000089157	OMIM: 180510	UniProtKB: P05388		Among its related pathways are Viral mRNA Translation and Influenza Viral RNA Transcription and Replication.	GO annotations related to this gene include poly(A) RNA binding and structural constituent of ribosome.	Ribosomal_L10P::L10E_eukaryotes	Ribosomes, the organelles that catalyze protein synthesis, consist of a small 40S subunit and a large 60S subunit. Together these subunits are composed of 4 RNA species and approximately 80 structurally distinct proteins. This gene encodes a ribosomal protein that is a component of the 60S subunit. The protein, which is the functional equivalent of the E. coli L10 ribosomal protein, belongs to th…	RPLP0 (Ribosomal Protein Lateral Stalk Subunit P0) is a Protein Coding gene.	http://www.genecards.org/cgi-bin/carddisp.pl?gene=RPLP0
ZMAT5	Zinc Finger Matrin-Type 5::Zinc Finger CCCH-Type Containing 19::U11/U12 Small Nuclear Ribonucleoprotein 20 KDa Protein::U11/U12 SnRNP 20 KDa Protein::Zinc Finger, Matrin-Type 5::U11/U12 SnRNP 20K::U11/U12-20K::SNRNP20::ZC3H19	HGNC: 28046	Entrez Gene: 55954	Ensembl: ENSG00000100319		UniProtKB: Q9UDW3		Among its related pathways are Gene Expression and mRNA Splicing - Major Pathway.		Znf_CCCH::Znf_U1-C		ZMAT5 (Zinc Finger Matrin-Type 5) is a Protein Coding gene.	http://www.genecards.org/cgi-bin/carddisp.pl?gene=ZMAT5
NSUN2	NOP2/Sun RNA Methyltransferase Family Member 2::Myc-Induced SUN-Domain-Containing Protein::Myc-Induced SUN Domain-Containing Protein::NOL1/NOP2/Sun Domain Family, Member 2::Substrate Of AIM1/Aurora Kinase B::NOP2/Sun Domain Family, Member 2::TRNA Methyltransferase 4 Homolog::MISU::SAKI::TRM4::Mental Retardation, Non-Syndromic, Autosomal Recessive, 5::TRNA Methyltransferase 4 Homolog (S. Cerevisia…	HGNC: 25994	Entrez Gene: 54888	Ensembl: ENSG00000037474	OMIM: 610916	UniProtKB: Q08J23	Diseases associated with NSUN2 include Mental Retardation, Autosomal Recessive 5 and Dubowitz Syndrome.	Among its related pathways are Gene Expression and tRNA processing.	GO annotations related to this gene include poly(A) RNA binding and tRNA binding.	SAM-dependent_MTases::MeTrfase_RsmB/NOP2::RCMT::RCMT_NCL1	This gene encodes a methyltransferase that catalyzes the methylation of cytosine to 5-methylcytosine (m5C) at position 34 of intron-containing tRNA(Leu)(CAA) precursors. This modification is necessary to stabilize the anticodon-codon pairing and correctly translate the mRNA. Alternatively spliced transcript variants encoding different isoforms have been noted for this gene.[provided by RefSeq, Ma…	NSUN2 (NOP2/Sun RNA Methyltransferase Family Member 2) is a Protein Coding gene.	http://www.genecards.org/cgi-bin/carddisp.pl?gene=NSUN2
MRPL45	Mitochondrial Ribosomal Protein L45::MRP-L45::L45mt	HGNC: 16651	Entrez Gene: 84311	Ensembl: ENSG00000278845	OMIM: 611850	UniProtKB: Q9BRJ2		Among its related pathways are Mitochondrial translation and Organelle biogenesis and maintenance.	GO annotations related to this gene include poly(A) RNA binding.	NTF2-like_dom::Tim44-like_dom	Mammalian mitochondrial ribosomal proteins are encoded by nuclear genes and help in protein synthesis within the mitochondrion. Mitochondrial ribosomes (mitoribosomes) consist of a small 28S subunit and a large 39S subunit. They have an estimated 75% protein to rRNA composition compared to prokaryotic ribosomes, where this ratio is reversed. Another difference between mammalian mitoribosomes and …	MRPL45 (Mitochondrial Ribosomal Protein L45) is a Protein Coding gene.	http://www.genecards.org/cgi-bin/carddisp.pl?gene=MRPL45
PUS1	Pseudouridylate Synthase 1::TRNA Pseudouridine(38-40) Synthase::TRNA Pseudouridylate Synthase I::TRNA-Uridine Isomerase I::Mitochondrial TRNA Pseudouridine Synthase A::TRNA Uridine Isomerase I::EC 5.4.99.12::MLASA1	HGNC: 15508	Entrez Gene: 80324	Ensembl: ENSG00000177192	OMIM: 608109	UniProtKB: Q9Y606	Diseases associated with PUS1 include Mitochondrial Myopathy And Sideroblastic Anemia 1 and Sideroblastic Anemia.	Among its related pathways are Gene Expression and tRNA processing.	GO annotations related to this gene include poly(A) RNA binding and ligand-dependent nuclear receptor transcription coactivator activity.	PsdUridine_synth_cat_dom::PsdUridine_synth_TruA_a/b_dom::PsdUridine_synth_TruA_N::PsdUridine_synth_TruA_C::PsdUridine_synth_TruA	This gene encodes a pseudouridine synthase that converts uridine to pseudouridine once it has been incorporated into an RNA molecule. The encoded enzyme may play an essential role in tRNA function and in stabilizing the secondary and tertiary structure of many RNAs. A mutation in this gene has been linked to mitochondrial myopathy and sideroblastic anemia. Alternate splicing results in multiple t…	PUS1 (Pseudouridylate Synthase 1) is a Protein Coding gene.	http://www.genecards.org/cgi-bin/carddisp.pl?gene=PUS1
RTF1	RTF1 Homolog, Paf1/RNA Polymerase II Complex Component::KIAA0252::Rtf1, Paf1/RNA Polymerase II Complex Component, Homolog (S. Cerevisiae)::Rtf1, Paf1/RNA Polymerase II Complex Component, Homolog::Ortholog Of Mouse Gene Trap Locus 7::GTL7	HGNC: 28996	Entrez Gene: 23168	Ensembl: ENSG00000137815	OMIM: 611633	UniProtKB: Q92541		Among its related pathways are Chromatin Regulation / Acetylation.	GO annotations related to this gene include poly(A) RNA binding and single-stranded DNA binding.	Plus3-dom_subgr::Rtf1::Plus-3_dom	This locus may represent a gene involved in regulation of transcription elongation and chromatin remodeling, based on studies of similar proteins in other organisms. The encoded protein may bind single-stranded DNA. [provided by RefSeq, Sep 2010]	RTF1 (RTF1 Homolog, Paf1/RNA Polymerase II Complex Component) is a Protein Coding gene.	http://www.genecards.org/cgi-bin/carddisp.pl?gene=RTF1
RPL22	Ribosomal Protein L22::Epstein-Barr Virus Small RNA-Associated Protein::Heparin-Binding Protein HBp15::EBER-Associated Protein::EAP::Epstein-Barr-Encoded RNA-Associated Protein::Heparin-Binding Protein 15::HBP15/L22::HBP15::L22	HGNC: 10315	Entrez Gene: 6146	Ensembl: ENSG00000116251	OMIM: 180474	UniProtKB: P35268		Among its related pathways are Viral mRNA Translation and Influenza Viral RNA Transcription and Replication.	GO annotations related to this gene include poly(A) RNA binding and structural constituent of ribosome.	Ribosomal_L22e	Ribosomes, the organelles that catalyze protein synthesis, consist of a small 40S subunit and a large 60S subunit. Together these subunits are composed of 4 RNA species and approximately 80 structurally distinct proteins. This gene encodes a cytoplasmic ribosomal protein that is a component of the 60S subunit. The protein belongs to the L22E family of ribosomal proteins. Its initiating methionine…	RPL22 (Ribosomal Protein L22) is a Protein Coding gene.	http://www.genecards.org/cgi-bin/carddisp.pl?gene=RPL22
CWC22	CWC22 Homolog, Spliceosome-Associated Protein::Functional Spliceosome-Associated Protein B::Nucampholin Homolog::FSAPb::NCM::CWC22 Spliceosome-Associated Protein Homolog (S. Cerevisiae)::CWC22 Spliceosome-Associated Protein Homolog::CWC22 Spliceosome-Associated Protein::KIAA1604::EIF4GL	HGNC: 29322	Entrez Gene: 57703	Ensembl: ENSG00000163510	OMIM: 615186	UniProtKB: Q9HCG8	Diseases associated with CWC22 include Melanomatosis and Meningeal Melanomatosis.		GO annotations related to this gene include RNA binding and binding.	ARM-type_fold::MIF4-like::MIF4G-like_typ-3::Initiation_fac_eIF4g_MI		CWC22 (CWC22 Homolog, Spliceosome-Associated Protein) is a Protein Coding gene.	http://www.genecards.org/cgi-bin/carddisp.pl?gene=CWC22
DDX18	DEAD-Box Helicase 18::DEAD (Asp-Glu-Ala-Asp) Box Polypeptide 18::DEAD/H (Asp-Glu-Ala-Asp/His) Box Polypeptide 18 (Myc-Regulated)::Myc-Regulated DEAD Box Protein::DEAD Box Protein 18::MrDb::EC 3.6.4.13::EC 3.6.13	HGNC: 2741	Entrez Gene: 8886	Ensembl: ENSG00000088205	OMIM: 606355	UniProtKB: Q9NVP1		Among its related pathways are Validated targets of C-MYC transcriptional activation.	GO annotations related to this gene include nucleic acid binding and ATP-dependent RNA helicase activity.	P-loop_NTPase::DEAD/DEAH_box_helicase_dom::Helicase_ATP-bd::Helicase_C::RNA-helicase_DEAD-box_CS::RNA_helicase_DEAD_Q_motif::DUF4217	DEAD box proteins, characterized by the conserved motif Asp-Glu-Ala-Asp (DEAD), are putative RNA helicases. They are implicated in a number of cellular processes involving alteration of RNA secondary structure such as translation initiation, nuclear and mitochondrial splicing, and ribosome and spliceosome assembly. Based on their distribution patterns, some members of this family are believed to …	DDX18 (DEAD-Box Helicase 18) is a Protein Coding gene.	http://www.genecards.org/cgi-bin/carddisp.pl?gene=DDX18
LIN28B	Lin-28 Homolog B::Lin-28 Homolog B (C. Elegans)::Lin-28B::CSDD2::Lin-28.2	HGNC: 32207	Entrez Gene: 389421	Ensembl: ENSG00000187772	OMIM: 611044	UniProtKB: Q6ZN17	Diseases associated with LIN28B include Oral Cavity Cancer and Neuroblastoma.	Among its related pathways are Wnt / Hedgehog / Notch and Cardiac Progenitor Differentiation.	GO annotations related to this gene include nucleic acid binding and RNA binding.	NA-bd_OB-fold::Znf_CCHC::Cold_shock_prot::CSP_DNA-bd	The protein encoded by this gene belongs to the lin-28 family, which is characterized by the presence of a cold-shock domain and a pair of CCHC zinc finger domains. This gene is highly expressed in testis, fetal liver, placenta, and in primary human tumors and cancer cell lines. It is negatively regulated by microRNAs that target sites in the 3' UTR, and overexpression of this gene in primary tum…	LIN28B (Lin-28 Homolog B) is a Protein Coding gene.	http://www.genecards.org/cgi-bin/carddisp.pl?gene=LIN28B
POLR2K	Polymerase (RNA) II Subunit K::Polymerase (RNA) II (DNA Directed) Polypeptide K, 7.0kDa::RNA Polymerases I, II, And III Subunit ABC4::DNA-Directed RNA Polymerase II Subunit K::RNA Polymerase II 7.0 KDa Subunit::ABC10-Alpha::RPB10alpha::RPB7.0::DNA Directed RNA Polymerases I, II, And III 7.0 Kda Polypeptide::HsRPB10a::HRPB7.0::RPABC4::RPB12	HGNC: 9198	Entrez Gene: 5440	Ensembl: ENSG00000147669	OMIM: 606033	UniProtKB: P53803		Among its related pathways are RNA Polymerase III Transcription Initiation and mRNA Splicing - Major Pathway.	GO annotations related to this gene include DNA-directed RNA polymerase activity and RNA polymerase I activity.	RNAP_P/RPABC4::RPABC4/Spt4	This gene encodes one of the smallest subunits of RNA polymerase II, the polymerase responsible for synthesizing messenger RNA in eukaryotes. This subunit is shared by the other two DNA-directed RNA polymerases. [provided by RefSeq, Jul 2008]	POLR2K (Polymerase (RNA) II Subunit K) is a Protein Coding gene.	http://www.genecards.org/cgi-bin/carddisp.pl?gene=POLR2K
USP39	Ubiquitin Specific Peptidase 39::Small Nuclear Ribonucleoprotein 65kDa (U4/U6.U5)::U4/U6.U5 Tri-SnRNP-Associated 65 KDa Protein::Inactive Ubiquitin-Specific Peptidase 39::Ubiquitin Specific Protease 39::SAD1 Homolog::65K::SnRNP Assembly Defective 1 Homolog (S.Cerevisiae)::SnRNP Assembly Defective 1 Homolog::SNRNP65::HSPC332::CGI-21::SAD1	HGNC: 20071	Entrez Gene: 10713	Ensembl: ENSG00000168883	OMIM: 611594	UniProtKB: Q53GS9		Among its related pathways are mRNA Splicing - Major Pathway and Gene Expression.	GO annotations related to this gene include thiol-dependent ubiquitinyl hydrolase activity.	Znf_C2H2-like::Znf_RING/FYVE/PHD::Znf_UBP::Peptidase_C19_UCH::USP_dom		USP39 (Ubiquitin Specific Peptidase 39) is a Protein Coding gene.	http://www.genecards.org/cgi-bin/carddisp.pl?gene=USP39
MRPL27	Mitochondrial Ribosomal Protein L27::MRP-L27::L27mt	HGNC: 14483	Entrez Gene: 51264	Ensembl: ENSG00000108826	OMIM: 611837	UniProtKB: Q9P0M9		Among its related pathways are Mitochondrial translation and Organelle biogenesis and maintenance.	GO annotations related to this gene include poly(A) RNA binding and structural constituent of ribosome.	Ribosomal_L27	Mammalian mitochondrial ribosomal proteins are encoded by nuclear genes and help in protein synthesis within the mitochondrion. Mitochondrial ribosomes (mitoribosomes) consist of a small 28S subunit and a large 39S subunit. They have an estimated 75% protein to rRNA composition compared to prokaryotic ribosomes, where this ratio is reversed. Another difference between mammalian mitoribosomes and …	MRPL27 (Mitochondrial Ribosomal Protein L27) is a Protein Coding gene.	http://www.genecards.org/cgi-bin/carddisp.pl?gene=MRPL27
LIN28A	Lin-28 Homolog A::Zinc Finger CCHC Domain-Containing Protein 1::Lin-28A::ZCCHC1::LIN28::CSDD1::Zinc Finger, CCHC Domain Containing 1::Lin-28 Homolog A (C. Elegans)::Lin-28 Homolog (C. Elegans)::RNA-Binding Protein LIN-28::LIN-28	HGNC: 15986	Entrez Gene: 79727	Ensembl: ENSG00000131914	OMIM: 611043	UniProtKB: Q9H9Z2	Diseases associated with LIN28A include Embryonal Tumor With Multilayered Rosettes and Central Nervous System Primitive Neuroectodermal Neoplasm.	Among its related pathways are Transcriptional regulation of pluripotent stem cells and Developmental Biology.	GO annotations related to this gene include nucleic acid binding and mRNA binding.	NA-bd_OB-fold::Znf_CCHC::Cold_shock_prot::CSP_DNA-bd	This gene encodes a LIN-28 family RNA-binding protein that acts as a posttranscriptional regulator of genes involved in developmental timing and self-renewal in embryonic stem cells. The encoded protein functions through direct interaction with target mRNAs and by disrupting the maturation of certain miRNAs involved in embryonic development. This protein prevents the terminal processing of the LE…	LIN28A (Lin-28 Homolog A) is a Protein Coding gene.	http://www.genecards.org/cgi-bin/carddisp.pl?gene=LIN28A
SAP18	Sin3A Associated Protein 18kDa::Cell Growth-Inhibiting Gene 38 Protein::18 KDa Sin3-Associated Polypeptide::Sin3A-Associated Protein, 18kDa::Sin3-Associated Polypeptide P18::2HOR0202::Histone Deacetlyase Complex Subunit SAP18::Sin3-Associated Polypeptide, 18 KDa::Cell Growth Inhibiting Protein 38::Cell Growth-Inhibiting Protein 38::Sin3-Associated Polypeptide, P18::SAP18P	HGNC: 10530	Entrez Gene: 10284	Ensembl: ENSG00000150459	OMIM: 602949	UniProtKB: O00422		Among its related pathways are RNA Polymerase II Transcription Initiation And Promoter Clearance and Macrophage Differentiation and Growth Inhibition by METS.	GO annotations related to this gene include poly(A) RNA binding and transcription corepressor activity.	SAP18::Hist_deAcase_cplx_SAP18	Histone acetylation plays a key role in the regulation of eukaryotic gene expression. Histone acetylation and deacetylation are catalyzed by multisubunit complexes. The protein encoded by this gene is a component of the histone deacetylase complex, which includes SIN3, SAP30, HDAC1, HDAC2, RbAp46, RbAp48, and other polypeptides. This protein directly interacts with SIN3 and enhances SIN3-mediated…	SAP18 (Sin3A Associated Protein 18kDa) is a Protein Coding gene.	http://www.genecards.org/cgi-bin/carddisp.pl?gene=SAP18
RBM15	RNA Binding Motif Protein 15::RNA-Binding Motif Protein 15::One-Twenty Two Protein 1::One Twenty-Two::OTT1::OTT::One Twenty Two Protein::SPEN	HGNC: 14959	Entrez Gene: 64783	Ensembl: ENSG00000162775	OMIM: 606077	UniProtKB: Q96T37	Diseases associated with RBM15 include Megakaryoblastic Acute Myeloid Leukemia With T(1;22)(P13;Q13) and Pancreatic Cystadenoma.		GO annotations related to this gene include nucleic acid binding and nucleotide binding.	RRM_dom::Nucleotide-bd_a/b_plait::SPOC_C::SPOC_met::SPOC-like_C_dom	Members of the SPEN (Split-end) family of proteins, including RBM15, have repressor function in several signaling pathways and may bind to RNA through interaction with spliceosome components (Hiriart et al., 2005 [PubMed 16129689]).[supplied by OMIM, Feb 2009]	RBM15 (RNA Binding Motif Protein 15) is a Protein Coding gene.	http://www.genecards.org/cgi-bin/carddisp.pl?gene=RBM15
PURB	Purine-Rich Element Binding Protein B::Purine-Rich Element-Binding Protein B::PURBETA	HGNC: 9702	Entrez Gene: 5814	Ensembl: ENSG00000146676	OMIM: 608887	UniProtKB: Q96QR8	Diseases associated with PURB include Myelodysplastic Syndrome.		GO annotations related to this gene include poly(A) RNA binding and RNA binding.	PUR-bd_fam::PURbeta	This gene product is a sequence-specific, single-stranded DNA-binding protein. It binds preferentially to the single strand of the purine-rich element termed PUR, which is present at origins of replication and in gene flanking regions in a variety of eukaryotes from yeasts through humans. Thus, it is implicated in the control of both DNA replication and transcription. Deletion of this gene has be…	PURB (Purine-Rich Element Binding Protein B) is a Protein Coding gene.	http://www.genecards.org/cgi-bin/carddisp.pl?gene=PURB
ACIN1	Apoptotic Chromatin Condensation Inducer 1::Functional Spliceosome-Associated Protein 152::ACINUS::Apoptotic Chromatin Condensation Inducer In The Nucleus::KIAA0670::FSAP152::ACN	HGNC: 17066	Entrez Gene: 22985	Ensembl: ENSG00000100813	OMIM: 604562	UniProtKB: Q9UKV3	Diseases associated with ACIN1 include Breast Myoepithelial Neoplasm and Breast Adenomyoepithelioma.	Among its related pathways are Apoptotic cleavage of cellular proteins and RNA transport.	GO annotations related to this gene include nucleic acid binding and nucleotide binding.	RRM_dom::Nucleotide-bd_a/b_plait::RSB_motif::SAP_dom	Apoptosis is defined by several morphologic nuclear changes, including chromatin condensation and nuclear fragmentation. This gene encodes a nuclear protein that induces apoptotic chromatin condensation after activation by caspase-3, without inducing DNA fragmentation. This protein has also been shown to be a component of a splicing-dependent multiprotein exon junction complex (EJC) that is depos…	ACIN1 (Apoptotic Chromatin Condensation Inducer 1) is a Protein Coding gene.	http://www.genecards.org/cgi-bin/carddisp.pl?gene=ACIN1
TWF2	Twinfilin Actin Binding Protein 2::PTK9L Protein Tyrosine Kinase 9-Like (A6-Related Protein)::Protein Tyrosine Kinase 9-Like (A6-Related Protein)::Twinfilin-1-Like Protein::A6-Related Protein::PTK9L::Twinfilin, Actin-Binding Protein, Homolog 2 (Drosophila)::Twinfilin, Actin-Binding Protein, Homolog 2::Twinfilin Actin-Binding Protein 2::Protein Tyrosine Kinase 9-Like::MSTP011::HA6RP::A6RP::A6r	HGNC: 9621	Entrez Gene: 11344	Ensembl: ENSG00000247596	OMIM: 607433	UniProtKB: Q6IBS0			GO annotations related to this gene include poly(A) RNA binding and protein kinase C binding.	ADF-H/Gelsolin-like_dom::ADF-H::Twinfilin	The protein encoded by this gene was identified by its interaction with the catalytic domain of protein kinase C-zeta. The encoded protein contains an actin-binding site and an ATP-binding site. It is most closely related to twinfilin (PTK9), a conserved actin monomer-binding protein. [provided by RefSeq, Jul 2008]	TWF2 (Twinfilin Actin Binding Protein 2) is a Protein Coding gene.	http://www.genecards.org/cgi-bin/carddisp.pl?gene=TWF2
SUMO1	Small Ubiquitin-Like Modifier 1::Ubiquitin-Homology Domain Protein PIC1::Ubiquitin-Like Protein SMT3C::Ubiquitin-Like Protein UBL1::SMT3 Homolog 3::Sentrin::SMT3H3::SMT3C::UBL1::GMP1::SMT3 Suppressor Of Mif Two 3 Homolog 1 (S. Cerevisiae)::SMT3 Suppressor Of Mif Two 3 Homolog 1 (Yeast)::SMT3 Suppressor Of Mif Two 3 Homolog 1::Ubiquitin-Like 1 (Sentrin)::GAP Modifying Protein 1::GAP-Modifying Prot…	HGNC: 12502	Entrez Gene: 7341	Ensembl: ENSG00000116030	OMIM: 601912	UniProtKB: P63165	Diseases associated with SUMO1 include Orofacial Cleft 10 and Lip Cancer.	Among its related pathways are Cell Cycle Checkpoints and TNF Signaling (sino).	GO annotations related to this gene include poly(A) RNA binding and ubiquitin protein ligase binding.	Ubiquitin-rel_dom::Ubiquitin_dom::Rad60/SUMO-like_dom	This gene encodes a protein that is a member of the SUMO (small ubiquitin-like modifier) protein family. It functions in a manner similar to ubiquitin in that it is bound to target proteins as part of a post-translational modification system. However, unlike ubiquitin which targets proteins for degradation, this protein is involved in a variety of cellular processes, such as nuclear transport, tr…	SUMO1 (Small Ubiquitin-Like Modifier 1) is a Protein Coding gene.	http://www.genecards.org/cgi-bin/carddisp.pl?gene=SUMO1
THOC5	THO Complex 5::Functional Spliceosome-Associated Protein 79::NF2/Meningioma Region Protein PK1.3::Placental Protein 39.2::C22orf19::HTREX90::PP39.2::FSAP79::Chromosome 22 Open Reading Frame 19::Fms-Interacting Protein::KIAA0983::PK1.3::Fmip	HGNC: 19074	Entrez Gene: 8563	Ensembl: ENSG00000100296	OMIM: 612733	UniProtKB: Q13769	Diseases associated with THOC5 include Neurofibromatosis, Type 2.	Among its related pathways are Gene Expression and mRNA Splicing - Major Pathway.	GO annotations related to this gene include mRNA binding.	THO_Thoc5		THOC5 (THO Complex 5) is a Protein Coding gene.	http://www.genecards.org/cgi-bin/carddisp.pl?gene=THOC5
MRTO4	MRT4 Homolog, Ribosome Maturation Factor::Ribosome Assembly Factor MRTO4::C1orf33::MRT4::MRT4, MRNA Turnover 4, Homolog (S. Cerevisiae)::MRNA Turnover 4 Homolog (S. Cerevisiae)::Chromosome 1 Open Reading Frame 33::MRTO4 Ribosome Maturation Factor::60S Acidic Ribosomal Protein PO::MRT4, MRNA Turnover 4, Homolog::MRNA Turnover 4 Homolog::DJ657E11.4	HGNC: 18477	Entrez Gene: 51154	Ensembl: ENSG00000053372		UniProtKB: Q9UKD2			GO annotations related to this gene include poly(A) RNA binding.	Ribosomal_L10P	This gene encodes a protein sharing a low level of sequence similarity with ribosomal protein P0. While the precise function of the encoded protein is currently unknown, it appears to be involved in mRNA turnover and ribosome assembly. [provided by RefSeq, Jul 2008]	MRTO4 (MRT4 Homolog, Ribosome Maturation Factor) is a Protein Coding gene.	http://www.genecards.org/cgi-bin/carddisp.pl?gene=MRTO4
ATP5A1	ATP Synthase, H+ Transporting, Mitochondrial F1 Complex, Alpha Subunit 1, Cardiac Muscle::ATP Synthase, H+ Transporting, Mitochondrial F1 Complex, Alpha Subunit, Isoform 2, Non-Cardiac Muscle-Like 2::ATP Synthase, H+ Transporting, Mitochondrial F1 Complex, Alpha Subunit, Isoform 1, Cardiac Muscle::ATP5AL2::ATP5A::ATPM::Epididymis Secretory Sperm Binding Protein Li 123m::Mitochondrial ATP Syntheta…	HGNC: 823	Entrez Gene: 498	Ensembl: ENSG00000152234	OMIM: 164360	UniProtKB: P25705	Diseases associated with ATP5A1 include Mitochondrial Complex Deficiency, Nuclear Type 4 and Combined Oxidative Phosphorylation Deficiency 22.	Among its related pathways are Respiratory electron transport, ATP synthesis by chemiosmotic coupling, and heat production by uncoupling proteins. and Doxorubicin Pathway (Cardiomyocyte Cell), Pharmacodynamics.	GO annotations related to this gene include poly(A) RNA binding and transmembrane transporter activity.	P-loop_NTPase::ATPase_F1/V1/A1-cplx_a/bsu_C::ATPase_F1_a/bsu_N::ATPase_asu-like::ATPase_a/bsu_AS::ATPase_F1-cplx_asu::ATPase_F1/V1/A1_a/bsu_nucl-bd	This gene encodes a subunit of mitochondrial ATP synthase. Mitochondrial ATP synthase catalyzes ATP synthesis, using an electrochemical gradient of protons across the inner membrane during oxidative phosphorylation. ATP synthase is composed of two linked multi-subunit complexes: the soluble catalytic core, F1, and the membrane-spanning component, Fo, comprising the proton channel. The catalytic p…	ATP5A1 (ATP Synthase, H+ Transporting, Mitochondrial F1 Complex, Alpha Subunit 1, Cardiac Muscle) is a Protein Coding gene.	http://www.genecards.org/cgi-bin/carddisp.pl?gene=ATP5A1
DYNC1H1	Dynein Cytoplasmic 1 Heavy Chain 1::Dynein, Cytoplasmic, Heavy Polypeptide 1::Dynein, Cytoplasmic 1, Heavy Chain 1::Dynein Heavy Chain, Cytosolic::DNCH1::DNECL::DNCL::DHC1::DYHC::Cytoplasmic Dynein Heavy Chain 1::KIAA0325::SMALED1::Dnchc1::CMT2O::DHC1a::HL-3::P22	HGNC: 2961	Entrez Gene: 1778	Ensembl: ENSG00000197102	OMIM: 600112	UniProtKB: Q14204	Diseases associated with DYNC1H1 include Mental Retardation, Autosomal Dominant 13 and Spinal Muscular Atrophy, Lower Extremity-Predominant 1, Ad.	Among its related pathways are Golgi-to-ER retrograde transport and Immune System.	GO annotations related to this gene include poly(A) RNA binding and microtubule motor activity.	P-loop_NTPase::AAA+_ATPase::Dynein_heavy_dom::Dynein_heavy_chain_D4_dom::Dynein_HC_stalk::ATPase_dyneun-rel_AAA::Dynein_heavy_dom-2::DHC_fam::Dynein_heavy_dom-1	Dyneins are a group of microtubule-activated ATPases that function as molecular motors. They are divided into two subgroups of axonemal and cytoplasmic dyneins. The cytoplasmic dyneins function in intracellular motility, including retrograde axonal transport, protein sorting, organelle movement, and spindle dynamics. Molecules of conventional cytoplasmic dynein are comprised of 2 heavy chain poly…	DYNC1H1 (Dynein Cytoplasmic 1 Heavy Chain 1) is a Protein Coding gene.	http://www.genecards.org/cgi-bin/carddisp.pl?gene=DYNC1H1
MRPS31	Mitochondrial Ribosomal Protein S31::Imogen 38::IMOGN38::MRP-S31::S31mt	HGNC: 16632	Entrez Gene: 10240	Ensembl: ENSG00000102738	OMIM: 611992	UniProtKB: Q92665		Among its related pathways are Mitochondrial translation and Organelle biogenesis and maintenance.	GO annotations related to this gene include poly(A) RNA binding and structural constituent of ribosome.	MRP-S31	Mammalian mitochondrial ribosomal proteins are encoded by nuclear genes and help in protein synthesis within the mitochondrion. Mitochondrial ribosomes (mitoribosomes) consist of a small 28S subunit and a large 39S subunit. They have an estimated 75% protein to rRNA composition compared to prokaryotic ribosomes, where this ratio is reversed. Another difference between mammalian mitoribosomes and …	MRPS31 (Mitochondrial Ribosomal Protein S31) is a Protein Coding gene.	http://www.genecards.org/cgi-bin/carddisp.pl?gene=MRPS31
HERC5	HECT And RLD Domain Containing E3 Ubiquitin Protein Ligase 5::HECT Domain And RCC1-Like Domain-Containing Protein 5::Cyclin-E-Binding Protein 1::Hect Domain And RLD 5::CEBP1::CEB1::Probable E3 Ubiquitin-Protein Ligase HERC5::EC 6.3.2.-::EC 6.3.23	HGNC: 24368	Entrez Gene: 51191	Ensembl: ENSG00000138646	OMIM: 608242	UniProtKB: Q9UII4		Among its related pathways are Antigen processing- Ubiquitination and Proteasome degradation and Immune System.	GO annotations related to this gene include poly(A) RNA binding and ubiquitin-protein transferase activity.	RCC1/BLIP-II::Reg_chr_condens::HECT_dom	This gene is a member of the HERC family of ubiquitin ligases and encodes a protein with a HECT domain and five RCC1 repeats. Pro-inflammatory cytokines upregulate expression of this gene in endothelial cells. The protein localizes to the cytoplasm and perinuclear region and functions as an interferon-induced E3 protein ligase that mediates ISGylation of protein targets. The gene lies in a cluste…	HERC5 (HECT And RLD Domain Containing E3 Ubiquitin Protein Ligase 5) is a Protein Coding gene.	http://www.genecards.org/cgi-bin/carddisp.pl?gene=HERC5
DUSP11	Dual Specificity Phosphatase 11::Dual Specificity Phosphatase 11 (RNA/RNP Complex 1-Interacting)::Phosphatase That Interacts With RNA/RNP Complex 1::Dual Specificity Protein Phosphatase 11::RNA/RNP Complex 1-Interacting::PIR1::Serine/Threonine Specific Protein Phosphatase::RNA/RNP Complex-Interacting Phosphatase::EC 3.1.3.-	HGNC: 3066	Entrez Gene: 8446	Ensembl: ENSG00000144048	OMIM: 603092	UniProtKB: O75319	Diseases associated with DUSP11 include Amyotrophic Lateral Sclerosis 1.		GO annotations related to this gene include poly(A) RNA binding and phosphatase activity.	Prot-tyrosine_phosphatase-like::Tyr_Pase_AS::TYR_PHOSPHATASE_dom::Dual-sp_phosphatase_cat-dom	The protein encoded by this gene is a member of the dual specificity protein phosphatase subfamily. These phosphatases inactivate their target kinases by dephosphorylating both the phosphoserine/threonine and phosphotyrosine residues. They negatively regulate members of the mitogen-activated protein (MAP) kinase superfamily (MAPK/ERK, SAPK/JNK, p38), which is associated with cellular proliferatio…	DUSP11 (Dual Specificity Phosphatase 11) is a Protein Coding gene.	http://www.genecards.org/cgi-bin/carddisp.pl?gene=DUSP11
YBX2	Y-Box Binding Protein 2::Germ Cell-Specific Y-Box-Binding Protein::DNA-Binding Protein C::MSY2 Homolog::CONTRIN::CSDA3::DBPC::MSY2::Germ Cell Specific Y-Box Binding Protein::Y Box Binding Protein 2	HGNC: 17948	Entrez Gene: 51087	Ensembl: ENSG00000006047	OMIM: 611447	UniProtKB: Q9Y2T7			GO annotations related to this gene include nucleic acid binding and lipid binding.	NA-bd_OB-fold::Cold-shock_CS::Cold_shock_prot::CSP_DNA-bd	This gene encodes a nucleic acid binding protein which is highly expressed in germ cells. The encoded protein binds to a Y-box element in the promoters of certain genes but also binds to mRNA transcribed from these genes. Pseudogenes for this gene are located on chromosome 10 and 15. [provided by RefSeq, Feb 2012]	YBX2 (Y-Box Binding Protein 2) is a Protein Coding gene.	http://www.genecards.org/cgi-bin/carddisp.pl?gene=YBX2
DDX31	DEAD-Box Helicase 31::DEAD (Asp-Glu-Ala-Asp) Box Polypeptide 31::DEAD/H (Asp-Glu-Ala-Asp/His) Box Polypeptide 31::DEAD Box Protein 31::Helicain::Protein Phosphatase 1, Regulatory Subunit 25::DEAD/DEXH Helicase DDX31::Protein Phosphatase 1::Regulatory Subunit 25::G2 Helicase::EC 3.6.4.13::EC 3.6.13::PPP1R25	HGNC: 16715	Entrez Gene: 64794	Ensembl: ENSG00000125485	OMIM: 616533	UniProtKB: Q9H8H2			GO annotations related to this gene include nucleic acid binding and ATP-dependent RNA helicase activity.	P-loop_NTPase::DEAD/DEAH_box_helicase_dom::Helicase_ATP-bd::Helicase_C::RNA-helicase_DEAD-box_CS::RNA_helicase_DEAD_Q_motif::DUF4217	DEAD box proteins, characterized by the conserved motif Asp-Glu-Ala-Asp (DEAD), are putative RNA helicases. They are implicated in a number of cellular processes involving alteration of RNA secondary structure such as translation initiation, nuclear and mitochondrial splicing, and ribosome and spliceosome assembly. Based on their distribution patterns, some members of this DEAD box protein family…	DDX31 (DEAD-Box Helicase 31) is a Protein Coding gene.	http://www.genecards.org/cgi-bin/carddisp.pl?gene=DDX31
RALY	RALY Heterogeneous Nuclear Ribonucleoprotein::RNA-Binding Protein (Autoantigenic, HnRNP-Associated With Lethal Yellow)::HnRNP Associated With Lethal Yellow Protein Homolog::Heterogeneous Nuclear Ribonucleoprotein C-Like 2::HnRNP Core Protein C-Like 2::Autoantigen P542::HNRPCL2::P542::RNA Binding Protein, Autoantigenic (HnRNP-Associated With Lethal Yellow Homolog (Mouse))::RNA Binding Protein, Aut…	HGNC: 15921	Entrez Gene: 22913	Ensembl: ENSG00000125970	OMIM: 614663	UniProtKB: Q9UKM9			GO annotations related to this gene include nucleic acid binding and RNA binding.	RRM_dom::Nucleotide-bd_a/b_plait::hnRNP_C	This gene encodes a member of the heterogeneous nuclear ribonucleoprotein (hnRNP) gene family. This protein may play a role in pre-mRNA splicing and in embryonic development. Alternate splicing results in multiple transcript variants. [provided by RefSeq, Sep 2011]	RALY (RALY Heterogeneous Nuclear Ribonucleoprotein) is a Protein Coding gene.	http://www.genecards.org/cgi-bin/carddisp.pl?gene=RALY
NOMO3	Nodal Modulator 3::PM5 Protein 3::PM5 Protein, Middle Copy::NODAL Modulator 3::Nomo	HGNC: 25242	Entrez Gene: 408050	Ensembl: ENSG00000103226	OMIM: 609159	UniProtKB: P69849	Diseases associated with NOMO3 include Pseudoxanthoma Elasticum and Superficial Urinary Bladder Cancer.		GO annotations related to this gene include carbohydrate binding.	Ig-like_fold::CarboxyPept-like_regulatory::CarboxyPept_regulatory_dom::Carb-bd-like_fold	This gene encodes a protein originally thought to be related to the collagenase gene family. This gene is one of three highly similar genes in a duplicated region on the short arm of chromosome 16. These three genes encode closely related proteins that may have the same function. The protein encoded by one of these genes has been identified as part of a protein complex that participates in the No…	NOMO3 (Nodal Modulator 3) is a Protein Coding gene.	http://www.genecards.org/cgi-bin/carddisp.pl?gene=NOMO3
HDLBP	High Density Lipoprotein Binding Protein::High Density Lipoprotein-Binding Protein::HDL-Binding Protein::HBP::VGL::Vigilin::PRO2900	HGNC: 4857	Entrez Gene: 3069	Ensembl: ENSG00000115677	OMIM: 142695	UniProtKB: Q00341			GO annotations related to this gene include nucleic acid binding and RNA binding.	KH_dom::KH_dom_type_1	The protein encoded by this gene binds high density lipoprotein (HDL) and may function to regulate excess cholesterol levels in cells. The encoded protein also binds RNA and can induce heterochromatin formation. [provided by RefSeq, Mar 2016]	HDLBP (High Density Lipoprotein Binding Protein) is a Protein Coding gene.	http://www.genecards.org/cgi-bin/carddisp.pl?gene=HDLBP
SLBP	Stem-Loop Binding Protein::Stem-Loop (Histone) Binding Protein::Histone Stem-Loop-Binding Protein::Histone Binding Protein::HBP::Histone Stem-Loop Binding Protein::Hairpin Binding Protein, Histone	HGNC: 10904	Entrez Gene: 7884	Ensembl: ENSG00000163950	OMIM: 602422	UniProtKB: Q14493	Diseases associated with SLBP include Wolf-Hirschhorn Syndrome.	Among its related pathways are Gene Expression and mRNA Splicing - Major Pathway.	GO annotations related to this gene include poly(A) RNA binding and histone pre-mRNA DCP binding.	SLBP1/SLBP2::SLBP_RNA_bind	This gene encodes a protein that binds to the stem-loop structure in replication-dependent histone mRNAs. Histone mRNAs do not contain introns or polyadenylation signals, and are processed by endonucleolytic cleavage. The stem-loop structure is essential for efficient processing but this structure also controls the transport, translation and stability of histone mRNAs. Expression of the protein i…	SLBP (Stem-Loop Binding Protein) is a Protein Coding gene.	http://www.genecards.org/cgi-bin/carddisp.pl?gene=SLBP
VCP	Valosin Containing Protein::Valosin-Containing Protein::15S Mg(2+)-ATPase P97 Subunit::TER ATPase::Epididymis Secretory Protein Li 70::Epididymis Luminal Protein 220::Yeast Cdc48p Homolog::EC 3.6.4.6::HEL-S-70::HEL-220::IBMPFD1::IBMPFD::ALS14::CMT2Y::TERA::P97	HGNC: 12666	Entrez Gene: 7415	Ensembl: ENSG00000165280	OMIM: 601023	UniProtKB: P55072	Diseases associated with VCP include Inclusion Body Myopathy With Early-Onset Paget Disease And Frontotemporal Dementia 1 and Amyotrophic Lateral Sclerosis 14, With Or Without Frontotemporal Dementia.	Among its related pathways are Regulation of degradation of deltaF508 CFTR in CF and IL-7 Signaling Pathways.	GO annotations related to this gene include poly(A) RNA binding and receptor binding.	P-loop_NTPase::AAA+_ATPase::ATPase_AAA_core::ATPase_AAA_CS::Vps4_C::CDC48_domain_2-like::CDC4_N-term_subdom::Cdc48_dom2::Asp_de-COase-like_dom::AAA_ATPase_CDC48	The protein encoded by this gene is a member of a family that includes putative ATP-binding proteins involved in vesicle transport and fusion, 26S proteasome function, and assembly of peroxisomes. This protein, as a structural protein, is associated with clathrin, and heat-shock protein Hsc70, to form a complex. It has been implicated in a number of cellular events that are regulated during mitos…	VCP (Valosin Containing Protein) is a Protein Coding gene.	http://www.genecards.org/cgi-bin/carddisp.pl?gene=VCP
DDX41	DEAD-Box Helicase 41::DEAD (Asp-Glu-Ala-Asp) Box Polypeptide 41::DEAD Box Protein Abstrakt Homolog::DEAD Box Protein 41::ABS::DEAD-Box Protein Abstrakt::Putative RNA Helicase::2900024F02Rik::EC 3.6.4.13::EC 3.6.13::MPLPF	HGNC: 18674	Entrez Gene: 51428	Ensembl: ENSG00000183258	OMIM: 608170	UniProtKB: Q9UJV9	Diseases associated with DDX41 include Acute Myeloblastic Leukemia With Maturation and Acute Myeloid Leukemia, Flt3-Related.	Among its related pathways are Immune System and Cytosolic sensors of pathogen-associated DNA.	GO annotations related to this gene include nucleic acid binding and helicase activity.	P-loop_NTPase::Znf_CCHC::DEAD/DEAH_box_helicase_dom::Helicase_ATP-bd::Helicase_C::RNA_helicase_DEAD_Q_motif	DEAD box proteins, characterized by the conserved motif Asp-Glu-Ala-Asp (DEAD), are putative RNA helicases. They are implicated in a number of cellular processes involving alteration of RNA secondary structure, such as translation initiation, nuclear and mitochondrial splicing, and ribosome and spliceosome assembly. Based on their distribution patterns, some members of the DEAD box protein family…	DDX41 (DEAD-Box Helicase 41) is a Protein Coding gene.	http://www.genecards.org/cgi-bin/carddisp.pl?gene=DDX41
USO1	USO1 Vesicle Transport Factor::Transcytosis Associated Protein::TAP::VDP::USO1 Homolog, Vesicle Docking Protein (Yeast)::USO1 Vesicle Docking Protein Homolog (Yeast)::USO1 Vesicle Docking Protein Homolog::Transcytosis-Associated Protein::Vesicle Docking Protein P115::Vesicle Docking Protein::Vesicle-Docking Protein::Protein USO1 Homolog::P115	HGNC: 30904	Entrez Gene: 8615	Ensembl: ENSG00000138768	OMIM: 603344	UniProtKB: O60763		Among its related pathways are Mitotic Prophase and Arf1 pathway.	GO annotations related to this gene include poly(A) RNA binding and protein transporter activity.	ARM-type_fold::Armadillo::Uso1_p115_C::Vesicle_Uso1_P115_head::Vesicle_P115-like	The protein encoded by this gene is a peripheral membrane protein which recycles between the cytosol and the Golgi apparatus during interphase. It is regulated by phosphorylation: dephosphorylated protein associates with the Golgi membrane and dissociates from the membrane upon phosphorylation. Ras-associated protein 1 recruits this protein to coat protein complex II (COPII) vesicles during buddi…	USO1 (USO1 Vesicle Transport Factor) is a Protein Coding gene.	http://www.genecards.org/cgi-bin/carddisp.pl?gene=USO1
POLR2A	Polymerase (RNA) II Subunit A::Polymerase (RNA) II (DNA Directed) Polypeptide A, 220kDa::RNA Polymerase II Subunit B1::DNA-Directed RNA Polymerase III Largest Subunit::RNA-Directed RNA Polymerase II Subunit RPB1::DNA-Directed RNA Polymerase II Subunit A::EC 2.7.7.6::63::POLR2::DNA-Directed RNA Polymerase II Largest Subunit, RNA Polymerase II 220 Kd Subunit::DNA-Directed RNA Polymerase II Largest …	HGNC: 9187	Entrez Gene: 5430	Ensembl: ENSG00000181222	OMIM: 180660	UniProtKB: P24928	Diseases associated with POLR2A include La Crosse Encephalitis and Subcutaneous Mycosis.	Among its related pathways are mRNA Splicing - Major Pathway and Influenza Viral RNA Transcription and Replication.	GO annotations related to this gene include poly(A) RNA binding and DNA-directed RNA polymerase activity.	RNA_pol_N::RNA_pol_Rpb1_1::RNA_pol_Rpb1_3::RNA_pol_Rpb1_4::RNA_pol_asu::RNA_pol_Rpb1_5::RNA_pol_II_repeat_euk::RNA_pol_Rpb1_7::RNA_pol_Rpb1_6	This gene encodes the largest subunit of RNA polymerase II, the polymerase responsible for synthesizing messenger RNA in eukaryotes. The product of this gene contains a carboxy terminal domain composed of heptapeptide repeats that are essential for polymerase activity. These repeats contain serine and threonine residues that are phosphorylated in actively transcribing RNA polymerase. In addition,…	POLR2A (Polymerase (RNA) II Subunit A) is a Protein Coding gene.	http://www.genecards.org/cgi-bin/carddisp.pl?gene=POLR2A
HSD17B10	Hydroxysteroid (17-Beta) Dehydrogenase 10::Endoplasmic Reticulum-Associated Amyloid Beta-Peptide-Binding Protein::Short Chain Dehydrogenase/Reductase Family 5C Member 1::3-Hydroxy-2-Methylbutyryl-CoA Dehydrogenase::Mitochondrial Ribonuclease P Protein 2::AB-Binding Alcohol Dehydrogenase::Mitochondrial RNase P Subunit 2::SDR5C1::SCHAD::HADH2::MRPP2::ERAB::Hydroxyacyl-Coenzyme A Dehydrogenase, Type…	HGNC: 4800	Entrez Gene: 3028	Ensembl: ENSG00000072506	OMIM: 300256	UniProtKB: Q99714	Diseases associated with HSD17B10 include 17-Beta-Hydroxysteroid Dehydrogenase X Deficiency and Hsd10 Disease, Infantile Type.	Among its related pathways are Gene Expression and Tryptophan metabolism.	GO annotations related to this gene include poly(A) RNA binding and 3-hydroxyacyl-CoA dehydrogenase activity.	NAD(P)-bd_dom::Sc_DH/Rdtase_CS::SDR_fam	This gene encodes 3-hydroxyacyl-CoA dehydrogenase type II, a member of the short-chain dehydrogenase/reductase superfamily. The gene product is a mitochondrial protein that catalyzes the oxidation of a wide variety of fatty acids and steroids, and is a subunit of mitochondrial ribonuclease P, which is involved in tRNA maturation. The protein has been implicated in the development of Alzheimer dis…	HSD17B10 (Hydroxysteroid (17-Beta) Dehydrogenase 10) is a Protein Coding gene.	http://www.genecards.org/cgi-bin/carddisp.pl?gene=HSD17B10
[truncated: 1,039 more rows]
