# Supplementary material for: Circ_0004087 interaction with SND1 promotes docetaxel resistance in prostate cancer by boosting the mitosis error correction mechanism
Source: J Exp Clin Cancer Res. 2022 Jun 3;41:194. doi: 10.1186/s13046-022-02404-3 (PMC9166435; doi:10.1186/s13046-022-02404-3)
Supplement: Supplementary file 5 — Additional file 5. Interaction propensity of SND1 protein residue to circ_0004087 predicted by catRAPID algorithm. [file 13046_2022_2404_MOESM5_ESM.xlsx]

## Sheet: Sheet1
Additional file 5. Interaction propensity of SND1 protein residue to circ_0004087 predicted by catRAPID algorithm.
ProteinFrag_start	ProteinFrag_end	Interaction_Propensity
701	752	10.62
585	636	10.52
701	752	10.18
585	636	9.87
585	636	9.86
576	627	9.75
585	636	9.48
701	752	9.44
751	802	9.44
701	752	9.25
110	161	9.12
751	802	9
576	627	8.9
335	386	8.87
335	386	8.83
660	711	8.74
585	636	8.6
201	252	8.58
110	161	8.57
301	352	8.56
576	627	8.52
201	252	8.45
751	802	8.43
660	711	8.42
751	802	8.4
651	702	8.24
576	627	8.21
535	586	8.2
701	752	8.2
335	386	8.17
535	586	8.1
335	386	8.07
301	352	7.93
110	161	7.91
576	627	7.9
110	161	7.85
76	127	7.83
335	386	7.8
201	252	7.73
660	711	7.72
110	161	7.71
201	252	7.68
560	611	7.66
701	752	7.63
660	711	7.62
601	652	7.6
76	127	7.54
660	711	7.53
610	661	7.49
801	852	7.46
201	252	7.42
535	586	7.4
801	852	7.37
301	352	7.35
535	586	7.35
751	802	7.35
410	461	7.3
301	352	7.29
785	836	7.25
701	752	7.19
585	636	7.15
585	636	7.15
410	461	7.12
435	486	7.11
301	352	7.08
535	586	7.08
810	861	7.07
651	702	7.04
151	202	6.91
76	127	6.89
810	861	6.83
76	127	6.82
76	127	6.79
351	402	6.79
351	402	6.77
651	702	6.77
801	852	6.74
801	852	6.72
751	802	6.71
401	452	6.7
385	436	6.69
626	677	6.66
151	202	6.62
401	452	6.58
485	536	6.51
410	461	6.5
801	852	6.49
410	461	6.48
151	202	6.43
360	411	6.43
601	652	6.43
560	611	6.41
751	802	6.4
651	702	6.37
585	636	6.36
276	327	6.33
151	202	6.27
351	402	6.26
410	461	6.25
501	552	6.25
610	661	6.25
810	861	6.25
310	361	6.21
351	402	6.21
810	861	6.19
401	452	6.18
785	836	6.18
601	652	6.16
685	736	6.15
610	661	6.13
701	752	6.11
401	452	6.1
235	286	6.08
526	577	6.07
810	861	6.07
335	386	6.06
576	627	6.06
251	302	6
435	486	6
576	627	6
135	186	5.96
85	136	5.95
460	511	5.89
601	652	5.82
110	161	5.77
610	661	5.77
351	402	5.74
651	702	5.73
660	711	5.73
101	152	5.7
401	452	5.7
385	436	5.69
785	836	5.69
151	202	5.68
110	161	5.67
201	252	5.67
735	786	5.67
335	386	5.66
335	386	5.58
435	486	5.58
510	561	5.53
585	636	5.52
701	752	5.52
751	802	5.52
635	686	5.5
185	236	5.47
660	711	5.47
226	277	5.45
201	252	5.44
535	586	5.44
201	252	5.42
485	536	5.42
526	577	5.41
785	836	5.41
251	302	5.39
476	527	5.38
301	352	5.35
176	227	5.33
626	677	5.32
835	886	5.32
301	352	5.31
85	136	5.3
360	411	5.3
435	486	5.29
635	686	5.28
51	102	5.24
276	327	5.24
110	161	5.23
501	552	5.23
535	586	5.22
601	652	5.22
685	736	5.22
660	711	5.2
526	577	5.19
535	586	5.18
610	661	5.18
235	286	5.17
576	627	5.17
160	211	5.14
76	127	5.13
701	752	5.13
726	777	5.09
26	77	5.06
485	536	5.06
310	361	5.05
526	577	5.04
701	752	5.03
135	186	5.02
251	302	5.02
801	852	5.02
251	302	5.01
310	361	4.97
776	827	4.95
85	136	4.93
651	702	4.93
85	136	4.92
210	261	4.92
326	377	4.92
751	802	4.92
585	636	4.91
76	127	4.9
710	761	4.89
460	511	4.87
276	327	4.86
360	411	4.84
485	536	4.82
410	461	4.81
35	86	4.79
301	352	4.79
735	786	4.79
260	311	4.78
385	436	4.78
576	627	4.76
526	577	4.75
785	836	4.74
251	302	4.73
310	361	4.73
501	552	4.73
151	202	4.72
335	386	4.71
801	852	4.7
476	527	4.68
101	152	4.67
76	127	4.66
801	852	4.66
360	411	4.64
385	436	4.64
435	486	4.64
585	636	4.64
85	136	4.63
551	602	4.63
276	327	4.62
351	402	4.62
651	702	4.62
810	861	4.62
151	202	4.61
401	452	4.6
410	461	4.6
510	561	4.58
185	236	4.55
601	652	4.55
835	886	4.55
501	552	4.54
110	161	4.53
410	461	4.53
451	502	4.52
676	727	4.51
610	661	4.5
685	736	4.47
660	711	4.46
476	527	4.45
751	802	4.45
751	802	4.45
810	861	4.44
201	252	4.43
351	402	4.43
476	527	4.38
826	877	4.37
685	736	4.35
176	227	4.34
760	811	4.33
26	77	4.32
351	402	4.31
401	452	4.31
226	277	4.3
710	761	4.29
785	836	4.29
810	861	4.29
151	202	4.25
535	586	4.25
435	486	4.22
160	211	4.21
301	352	4.19
401	452	4.19
60	111	4.18
235	286	4.18
485	536	4.18
51	102	4.17
626	677	4.17
310	361	4.16
601	652	4.16
510	561	4.15
635	686	4.13
610	661	4.12
26	77	4.11
335	386	4.1
235	286	4.09
26	77	4.08
635	686	4.08
776	827	4.07
376	427	4.06
576	627	4.03
476	527	4.02
710	761	4.02
726	777	4.02
35	86	4.01
835	886	4.01
76	127	4
126	177	3.99
510	561	3.98
276	327	3.97
626	677	3.95
360	411	3.94
710	761	3.94
735	786	3.93
110	161	3.9
801	852	3.9
201	252	3.88
210	261	3.88
135	186	3.87
326	377	3.87
385	436	3.87
485	536	3.87
101	152	3.86
260	311	3.86
501	552	3.86
326	377	3.85
626	677	3.85
660	711	3.85
785	836	3.85
735	786	3.84
135	186	3.82
676	727	3.81
360	411	3.8
385	436	3.8
35	86	3.77
26	77	3.75
285	336	3.75
410	461	3.75
435	486	3.75
276	327	3.74
310	361	3.73
526	577	3.73
185	236	3.72
376	427	3.72
526	577	3.72
535	586	3.72
626	677	3.72
710	761	3.72
210	261	3.7
251	302	3.69
501	552	3.68
551	602	3.68
251	302	3.67
460	511	3.67
85	136	3.66
185	236	3.66
651	702	3.66
226	277	3.65
701	752	3.65
151	202	3.63
85	136	3.6
810	861	3.6
176	227	3.59
301	352	3.59
210	261	3.57
351	402	3.57
460	511	3.57
676	727	3.57
685	736	3.57
685	736	3.57
451	502	3.56
401	452	3.55
176	227	3.54
335	386	3.54
460	511	3.54
585	636	3.52
235	286	3.48
160	211	3.47
76	127	3.45
651	702	3.45
426	477	3.44
135	186	3.43
51	102	3.42
585	636	3.42
160	211	3.41
485	536	3.41
551	602	3.39
801	852	3.39
135	186	3.38
310	361	3.37
701	752	3.37
835	886	3.37
760	811	3.36
60	111	3.34
510	561	3.33
576	627	3.31
601	652	3.31
701	752	3.31
385	436	3.3
101	152	3.29
460	511	3.29
60	111	3.28
476	527	3.28
276	327	3.27
610	661	3.27
826	877	3.27
385	436	3.26
410	461	3.26
726	777	3.26
826	877	3.26
735	786	3.25
260	311	3.24
476	527	3.24
510	561	3.24
751	802	3.24
201	252	3.23
360	411	3.23
235	286	3.22
260	311	3.22
610	661	3.22
151	202	3.21
501	552	3.21
235	286	3.19
376	427	3.18
101	152	3.17
576	627	3.17
601	652	3.17
585	636	3.16
101	152	3.15
185	236	3.14
351	402	3.14
660	711	3.14
251	302	3.13
535	586	3.12
810	861	3.12
401	452	3.11
685	736	3.11
26	77	3.1
126	177	3.09
785	836	3.08
85	136	3.06
176	227	3.06
126	177	3.05
526	577	3.05
735	786	3.05
110	161	3.02
335	386	3.02
51	102	3.01
110	161	3.01
710	761	3.01
751	802	3.01
435	486	3
110	161	2.99
151	202	2.99
210	261	2.98
326	377	2.98
651	702	2.98
160	211	2.95
335	386	2.95
651	702	2.95
785	836	2.94
576	627	2.93
51	102	2.92
210	261	2.92
710	761	2.92
735	786	2.92
51	102	2.91
526	577	2.91
701	752	2.91
235	286	2.9
26	77	2.89
201	252	2.89
685	736	2.89
135	186	2.88
185	236	2.87
285	336	2.87
435	486	2.87
660	711	2.87
801	852	2.87
251	302	2.86
426	477	2.86
660	711	2.86
510	561	2.84
676	727	2.84
185	236	2.83
335	386	2.83
751	802	2.83
301	352	2.82
651	702	2.82
85	136	2.81
601	652	2.8
76	127	2.79
426	477	2.79
451	502	2.79
585	636	2.79
201	252	2.78
376	427	2.78
560	611	2.78
301	352	2.77
401	452	2.77
260	311	2.76
776	827	2.76
435	486	2.75
535	586	2.75
785	836	2.75
176	227	2.74
351	402	2.74
360	411	2.74
176	227	2.73
35	86	2.72
451	502	2.72
485	536	2.72
735	786	2.71
226	277	2.7
301	352	2.7
410	461	2.7
601	652	2.7
626	677	2.7
551	602	2.69
610	661	2.69
660	711	2.68
160	211	2.66
201	252	2.66
501	552	2.66
535	586	2.66
576	627	2.66
626	677	2.66
160	211	2.65
310	361	2.65
135	186	2.64
385	436	2.63
751	802	2.62
760	811	2.62
276	327	2.61
485	536	2.61
110	161	2.6
610	661	2.6
635	686	2.6
701	752	2.6
76	127	2.59
360	411	2.59
76	127	2.58
626	677	2.58
760	811	2.58
276	327	2.57
501	552	2.57
451	502	2.56
185	236	2.55
310	361	2.55
451	502	2.55
476	527	2.55
535	586	2.55
576	627	2.55
601	652	2.55
810	861	2.55
35	86	2.54
476	527	2.51
210	261	2.5
460	511	2.5
610	661	2.5
801	852	2.5
760	811	2.49
785	836	2.49
101	152	2.48
260	311	2.48
651	702	2.48
685	736	2.48
26	77	2.47
285	336	2.47
560	611	2.47
710	761	2.47
785	836	2.47
551	602	2.46
485	536	2.45
801	852	2.45
526	577	2.44
760	811	2.44
60	111	2.43
176	227	2.43
301	352	2.43
251	302	2.42
435	486	2.42
410	461	2.41
435	486	2.41
460	511	2.41
585	636	2.38
76	127	2.37
85	136	2.37
726	777	2.37
826	877	2.37
151	202	2.35
385	436	2.35
410	461	2.35
801	852	2.35
826	877	2.35
160	211	2.34
260	311	2.34
460	511	2.34
510	561	2.34
235	286	2.33
560	611	2.33
810	861	2.33
276	327	2.31
601	652	2.31
360	411	2.29
810	861	2.29
26	77	2.28
51	102	2.27
126	177	2.27
410	461	2.27
626	677	2.27
751	802	2.27
351	402	2.26
710	761	2.26
351	402	2.25
510	561	2.25
35	86	2.23
151	202	2.23
260	311	2.23
401	452	2.23
610	661	2.2
401	452	2.19
235	286	2.18
485	536	2.18
485	536	2.18
735	786	2.18
810	861	2.17
835	886	2.17
135	186	2.16
310	361	2.16
501	552	2.16
685	736	2.16
785	836	2.16
826	877	2.15
101	152	2.14
101	152	2.14
135	186	2.14
401	452	2.14
626	677	2.14
360	411	2.13
501	552	2.13
551	602	2.13
126	177	2.12
276	327	2.12
351	402	2.12
310	361	2.11
435	486	2.11
560	611	2.11
135	186	2.1
151	202	2.09
276	327	2.09
460	511	2.09
476	527	2.09
185	236	2.06
285	336	2.06
360	411	2.06
635	686	2.06
285	336	2.04
426	477	2.04
110	161	2.03
385	436	2.03
501	552	2.03
526	577	2.03
835	886	2.03
735	786	2.02
101	152	2.01
35	86	2
310	361	2
460	511	1.99
635	686	1.99
126	177	1.98
210	261	1.98
226	277	1.98
585	636	1.98
176	227	1.97
51	102	1.96
301	352	1.96
701	752	1.96
251	302	1.95
335	386	1.95
51	102	1.94
235	286	1.94
826	877	1.94
385	436	1.93
651	702	1.93
85	136	1.92
385	436	1.92
26	77	1.91
285	336	1.91
485	536	1.91
685	736	1.91
710	761	1.91
185	236	1.9
285	336	1.9
451	502	1.9
526	577	1.9
560	611	1.9
160	211	1.89
451	502	1.89
510	561	1.89
776	827	1.89
385	436	1.87
210	261	1.86
360	411	1.85
726	777	1.85
335	386	1.84
551	602	1.84
510	561	1.83
776	827	1.82
51	102	1.81
176	227	1.81
251	302	1.81
451	502	1.8
501	552	1.8
685	736	1.8
101	152	1.79
276	327	1.79
376	427	1.79
85	136	1.78
260	311	1.78
310	361	1.78
326	377	1.78
510	561	1.78
610	661	1.78
676	727	1.78
760	811	1.78
476	527	1.77
585	636	1.77
701	752	1.77
751	802	1.77
126	177	1.76
235	286	1.76
251	302	1.76
326	377	1.76
735	786	1.76
151	202	1.75
160	211	1.75
201	252	1.75
635	686	1.75
685	736	1.75
210	261	1.74
526	577	1.73
601	652	1.73
760	811	1.73
185	236	1.72
201	252	1.71
251	302	1.71
85	136	1.7
576	627	1.7
760	811	1.7
35	86	1.69
85	136	1.69
535	586	1.69
651	702	1.69
676	727	1.69
685	736	1.69
176	227	1.68
626	677	1.68
626	677	1.68
835	886	1.68
235	286	1.67
576	627	1.67
526	577	1.66
660	711	1.65
735	786	1.65
335	386	1.64
535	586	1.64
51	102	1.63
110	161	1.62
110	161	1.62
160	211	1.62
660	711	1.62
135	186	1.61
660	711	1.61
110	161	1.6
260	311	1.6
335	386	1.6
201	252	1.59
526	577	1.59
135	186	1.58
210	261	1.58
26	77	1.57
576	627	1.57
735	786	1.57
35	86	1.56
210	261	1.56
326	377	1.56
660	711	1.56
60	111	1.55
201	252	1.55
351	402	1.55
401	452	1.55
751	802	1.55
785	836	1.55
801	852	1.55
185	236	1.54
226	277	1.54
460	511	1.54
476	527	1.54
26	77	1.53
151	202	1.53
376	427	1.53
551	602	1.53
301	352	1.52
451	502	1.52
451	502	1.52
510	561	1.52
535	586	1.52
551	602	1.52
710	761	1.52
435	486	1.51
476	527	1.51
610	661	1.51
185	236	1.5
260	311	1.5
801	852	1.5
60	111	1.49
101	152	1.49
235	286	1.49
310	361	1.49
626	677	1.49
76	127	1.48
101	152	1.48
176	227	1.48
226	277	1.48
76	127	1.47
535	586	1.47
701	752	1.47
110	161	1.46
301	352	1.46
585	636	1.46
660	711	1.46
785	836	1.46
301	352	1.45
476	527	1.45
601	652	1.45
676	727	1.45
826	877	1.45
501	552	1.44
735	786	1.44
160	211	1.43
351	402	1.43
360	411	1.43
401	452	1.43
410	461	1.43
760	811	1.43
76	127	1.42
76	127	1.42
85	136	1.42
410	461	1.42
460	511	1.42
710	761	1.42
176	227	1.41
710	761	1.41
760	811	1.41
201	252	1.4
251	302	1.4
460	511	1.4
485	536	1.4
126	177	1.39
801	852	1.39
26	77	1.38
376	427	1.38
435	486	1.38
476	527	1.38
651	702	1.38
51	102	1.37
160	211	1.37
276	327	1.37
410	461	1.37
510	561	1.37
76	127	1.36
185	236	1.36
285	336	1.36
826	877	1.36
276	327	1.35
710	761	1.35
726	777	1.35
26	77	1.34
151	202	1.34
260	311	1.34
560	611	1.34
810	861	1.34
351	402	1.33
726	777	1.33
751	802	1.33
810	861	1.33
176	227	1.32
426	477	1.32
426	477	1.32
485	536	1.32
651	702	1.32
135	186	1.31
210	261	1.31
360	411	1.31
801	852	1.31
810	861	1.31
576	627	1.3
60	111	1.29
160	211	1.29
335	386	1.29
401	452	1.29
501	552	1.29
535	586	1.29
651	702	1.29
35	86	1.28
51	102	1.28
285	336	1.28
826	877	1.28
301	352	1.27
385	436	1.27
601	652	1.27
635	686	1.27
260	311	1.26
410	461	1.25
126	177	1.24
26	77	1.23
135	186	1.23
601	652	1.23
610	661	1.23
810	861	1.23
101	152	1.21
235	286	1.21
610	661	1.21
651	702	1.21
385	436	1.2
551	602	1.2
560	611	1.2
601	652	1.2
810	861	1.2
126	177	1.19
260	311	1.19
435	486	1.19
560	611	1.19
685	736	1.19
785	836	1.19
335	386	1.18
360	411	1.18
410	461	1.18
576	627	1.18
601	652	1.18
785	836	1.18
201	252	1.17
310	361	1.17
510	561	1.17
660	711	1.17
110	161	1.16
776	827	1.16
801	852	1.16
35	86	1.15
435	486	1.15
785	836	1.15
610	661	1.14
185	236	1.13
285	336	1.13
610	661	1.13
176	227	1.12
210	261	1.12
435	486	1.12
535	586	1.12
735	786	1.12
785	836	1.12
51	102	1.11
210	261	1.11
435	486	1.11
485	536	1.11
560	611	1.11
685	736	1.11
710	761	1.11
835	886	1.11
35	86	1.1
276	327	1.1
285	336	1.1
301	352	1.1
401	452	1.1
501	552	1.1
826	877	1.1
151	202	1.09
160	211	1.09
251	302	1.09
351	402	1.09
85	136	1.08
310	361	1.08
451	502	1.08
376	427	1.07
426	477	1.07
451	502	1.07
576	627	1.07
310	361	1.06
451	502	1.06
760	811	1.06
526	577	1.05
551	602	1.05
126	177	1.04
485	536	1.04
235	286	1.03
776	827	1.03
76	127	1.02
360	411	1.02
485	536	1.02
285	336	1.01
385	436	1.01
410	461	1.01
760	811	1.01
760	811	1.01
801	852	1.01
276	327	1
151	202	0.99
310	361	0.99
351	402	0.99
826	877	0.99
260	311	0.98
735	786	0.98
476	527	0.97
501	552	0.97
510	561	0.97
576	627	0.97
35	86	0.96
385	436	0.96
485	536	0.96
651	702	0.96
810	861	0.96
251	302	0.95
360	411	0.95
526	577	0.95
626	677	0.95
276	327	0.94
401	452	0.94
635	686	0.94
26	77	0.93
185	236	0.93
551	602	0.93
110	161	0.92
301	352	0.92
526	577	0.92
651	702	0.92
710	761	0.92
85	136	0.91
176	227	0.91
276	327	0.91
501	552	0.91
560	611	0.91
685	736	0.91
776	827	0.91
126	177	0.9
460	511	0.9
826	877	0.9
626	677	0.89
210	261	0.88
251	302	0.88
610	661	0.88
676	727	0.88
685	736	0.88
135	186	0.87
160	211	0.87
235	286	0.87
260	311	0.87
610	661	0.87
635	686	0.87
85	136	0.86
501	552	0.86
510	561	0.86
635	686	0.86
776	827	0.86
135	186	0.85
601	652	0.85
601	652	0.85
110	161	0.84
126	177	0.84
235	286	0.84
210	261	0.83
310	361	0.83
360	411	0.83
560	611	0.83
226	277	0.82
626	677	0.82
651	702	0.82
335	386	0.81
626	677	0.81
226	277	0.8
551	602	0.8
560	611	0.8
726	777	0.8
735	786	0.8
135	186	0.79
251	302	0.79
285	336	0.79
460	511	0.79
585	636	0.79
735	786	0.79
85	136	0.78
176	227	0.78
185	236	0.78
660	711	0.78
301	352	0.77
785	836	0.77
101	152	0.76
160	211	0.76
310	361	0.76
435	486	0.76
460	511	0.76
476	527	0.76
701	752	0.76
185	236	0.75
251	302	0.75
326	377	0.75
526	577	0.75
660	711	0.75
726	777	0.75
776	827	0.75
460	511	0.74
510	561	0.74
785	836	0.74
835	886	0.74
26	77	0.73
201	252	0.73
201	252	0.73
260	311	0.73
326	377	0.73
351	402	0.73
385	436	0.73
510	561	0.73
601	652	0.73
635	686	0.73
710	761	0.73
85	136	0.72
485	536	0.72
526	577	0.72
26	77	0.71
76	127	0.71
101	152	0.71
701	752	0.71
760	811	0.71
776	827	0.71
785	836	0.71
85	136	0.7
285	336	0.7
401	452	0.7
435	486	0.7
435	486	0.7
451	502	0.7
451	502	0.7
476	527	0.7
476	527	0.7
526	577	0.7
535	586	0.7
26	77	0.69
76	127	0.69
160	211	0.69
176	227	0.69
210	261	0.69
235	286	0.69
276	327	0.69
360	411	0.69
535	586	0.69
576	627	0.69
635	686	0.69
835	886	0.69
51	102	0.68
135	186	0.68
251	302	0.68
610	661	0.68
635	686	0.68
310	361	0.67
451	502	0.67
476	527	0.67
626	677	0.67
685	736	0.67
710	761	0.67
26	77	0.66
226	277	0.66
501	552	0.66
685	736	0.66
376	427	0.65
460	511	0.65
476	527	0.65
801	852	0.65
101	152	0.64
410	461	0.64
760	811	0.64
826	877	0.64
35	86	0.63
385	436	0.63
735	786	0.63
760	811	0.63
810	861	0.63
835	886	0.63
51	102	0.62
326	377	0.62
335	386	0.62
676	727	0.62
710	761	0.62
751	802	0.62
485	536	0.61
485	536	0.61
501	552	0.61
710	761	0.61
751	802	0.61
51	102	0.6
51	102	0.6
60	111	0.6
101	152	0.6
126	177	0.6
210	261	0.6
410	461	0.6
510	561	0.6
685	736	0.6
726	777	0.6
810	861	0.6
276	327	0.59
326	377	0.59
360	411	0.59
385	436	0.59
426	477	0.59
801	852	0.59
60	111	0.58
101	152	0.58
326	377	0.58
376	427	0.58
551	602	0.58
576	627	0.58
626	677	0.58
626	677	0.58
35	86	0.57
101	152	0.57
185	236	0.57
226	277	0.57
260	311	0.57
276	327	0.57
526	577	0.57
210	261	0.56
385	436	0.56
526	577	0.56
551	602	0.56
701	752	0.56
776	827	0.56
835	886	0.56
835	886	0.56
235	286	0.55
326	377	0.55
376	427	0.55
401	452	0.55
460	511	0.55
651	702	0.55
826	877	0.55
35	86	0.54
51	102	0.54
135	186	0.54
560	611	0.54
676	727	0.54
710	761	0.54
26	77	0.53
176	227	0.53
235	286	0.53
360	411	0.53
476	527	0.53
510	561	0.53
676	727	0.53
726	777	0.53
785	836	0.53
35	86	0.52
85	136	0.52
176	227	0.52
185	236	0.52
285	336	0.52
501	552	0.52
585	636	0.52
735	786	0.52
135	186	0.51
351	402	0.51
601	652	0.51
685	736	0.51
726	777	0.51
835	886	0.51
35	86	0.5
60	111	0.5
151	202	0.5
160	211	0.5
160	211	0.5
251	302	0.5
310	361	0.5
376	427	0.5
676	727	0.5
60	111	0.49
126	177	0.49
251	302	0.49
260	311	0.49
351	402	0.49
376	427	0.49
435	486	0.49
460	511	0.49
110	161	0.48
376	427	0.48
735	786	0.48
85	136	0.47
426	477	0.47
710	761	0.47
26	77	0.46
51	102	0.46
226	277	0.46
376	427	0.46
676	727	0.46
835	886	0.46
60	111	0.45
185	236	0.45
285	336	0.45
451	502	0.45
476	527	0.45
510	561	0.45
560	611	0.45
585	636	0.45
610	661	0.45
776	827	0.45
35	86	0.44
101	152	0.44
260	311	0.44
451	502	0.44
485	536	0.44
501	552	0.44
585	636	0.44
635	686	0.44
760	811	0.44
776	827	0.44
51	102	0.43
301	352	0.43
335	386	0.43
360	411	0.43
776	827	0.43
126	177	0.42
210	261	0.42
451	502	0.42
551	602	0.42
660	711	0.42
685	736	0.42
726	777	0.42
760	811	0.42
60	111	0.41
101	152	0.41
126	177	0.41
151	202	0.41
176	227	0.41
226	277	0.41
276	327	0.41
385	436	0.41
551	602	0.41
635	686	0.41
776	827	0.41
160	211	0.4
226	277	0.4
301	352	0.4
401	452	0.4
426	477	0.4
626	677	0.4
651	702	0.4
726	777	0.4
76	127	0.39
676	727	0.39
735	786	0.39
826	877	0.39
826	877	0.39
201	252	0.38
235	286	0.38
460	511	0.38
510	561	0.38
676	727	0.38
760	811	0.38
26	77	0.37
210	261	0.37
426	477	0.37
551	602	0.37
635	686	0.37
126	177	0.36
226	277	0.36
260	311	0.36
451	502	0.36
551	602	0.36
551	602	0.36
826	877	0.36
835	886	0.36
135	186	0.35
151	202	0.35
285	336	0.35
426	477	0.35
426	477	0.35
535	586	0.35
610	661	0.35
826	877	0.35
51	102	0.34
126	177	0.34
310	361	0.34
526	577	0.34
801	852	0.34
226	277	0.33
285	336	0.33
285	336	0.33
326	377	0.33
376	427	0.33
585	636	0.33
710	761	0.33
726	777	0.33
726	777	0.33
751	802	0.33
826	877	0.33
826	877	0.33
835	886	0.33
835	886	0.33
235	286	0.32
760	811	0.32
810	861	0.32
326	377	0.31
410	461	0.31
601	652	0.31
676	727	0.31
835	886	0.31
126	177	0.3
185	236	0.3
635	686	0.3
676	727	0.3
726	777	0.3
35	86	0.29
60	111	0.29
110	161	0.29
126	177	0.29
235	286	0.29
376	427	0.29
385	436	0.29
735	786	0.29
151	202	0.28
226	277	0.28
251	302	0.28
260	311	0.28
285	336	0.28
285	336	0.28
735	786	0.28
85	136	0.27
685	736	0.27
176	227	0.26
185	236	0.26
210	261	0.26
376	427	0.26
401	452	0.26
476	527	0.26
551	602	0.26
160	211	0.25
185	236	0.25
426	477	0.25
676	727	0.25
26	77	0.24
326	377	0.24
351	402	0.24
451	502	0.24
60	111	0.23
176	227	0.23
176	227	0.23
310	361	0.23
326	377	0.23
701	752	0.23
60	111	0.22
160	211	0.22
160	211	0.22
260	311	0.22
426	477	0.22
426	477	0.22
151	202	0.21
326	377	0.21
376	427	0.21
676	727	0.21
751	802	0.21
760	811	0.21
260	311	0.2
326	377	0.2
426	477	0.2
551	602	0.2
710	761	0.2
751	802	0.2
60	111	0.19
226	277	0.19
501	552	0.19
676	727	0.19
785	836	0.19
60	111	0.18
401	452	0.18
426	477	0.18
635	686	0.18
635	686	0.18
226	277	0.17
326	377	0.17
426	477	0.17
435	486	0.17
510	561	0.17
651	702	0.17
35	86	0.16
35	86	0.16
135	186	0.16
376	427	0.16
835	886	0.16
276	327	0.15
360	411	0.15
426	477	0.15
485	536	0.15
60	111	0.14
351	402	0.14
601	652	0.14
826	877	0.14
376	427	0.13
726	777	0.13
76	127	0.12
660	711	0.12
835	886	0.12
60	111	0.11
126	177	0.11
285	336	0.11
701	752	0.11
60	111	0.1
135	186	0.1
435	486	0.1
776	827	0.1
785	836	0.1
60	111	0.09
326	377	0.09
335	386	0.09
610	661	0.09
226	277	0.08
426	477	0.08
676	727	0.08
210	261	0.07
285	336	0.07
426	477	0.07
635	686	0.07
310	361	0.06
326	377	0.06
485	536	0.06
676	727	0.06
51	102	0.05
60	111	0.05
426	477	0.05
726	777	0.05
60	111	0.04
101	152	0.04
626	677	0.04
760	811	0.04
810	861	0.04
451	502	0.03
526	577	0.03
576	627	0.03
676	727	0.03
726	777	0.03
801	852	0.03
326	377	0.02
426	477	0.02
451	502	0.02
460	511	0.02
760	811	0.02
476	527	0.01
835	886	0.01
376	427	0
460	511	0
551	602	0
276	327	-0.01
776	827	-0.01
35	86	-0.02
326	377	-0.02
410	461	-0.02
535	586	-0.02
26	77	-0.03
85	136	-0.03
126	177	-0.03
251	302	-0.03
626	677	-0.03
176	227	-0.04
201	252	-0.04
210	261	-0.04
226	277	-0.04
260	311	-0.04
285	336	-0.04
376	427	-0.04
776	827	-0.04
835	886	-0.04
160	211	-0.05
410	461	-0.05
660	711	-0.05
710	761	-0.05
810	861	-0.05
826	877	-0.05
826	877	-0.05
135	186	-0.06
301	352	-0.06
110	161	-0.07
185	236	-0.07
226	277	-0.07
501	552	-0.07
51	102	-0.08
76	127	-0.08
76	127	-0.08
126	177	-0.08
210	261	-0.08
360	411	-0.08
551	602	-0.08
726	777	-0.08
376	427	-0.09
451	502	-0.09
801	852	-0.09
101	152	-0.1
676	727	-0.1
735	786	-0.1
235	286	-0.11
510	561	-0.11
660	711	-0.11
810	861	-0.11
510	561	-0.12
801	852	-0.12
360	411	-0.13
385	436	-0.13
726	777	-0.13
776	827	-0.13
826	877	-0.13
285	336	-0.14
335	386	-0.14
410	461	-0.14
635	686	-0.14
685	736	-0.14
760	811	-0.14
401	452	-0.15
501	552	-0.15
635	686	-0.15
710	761	-0.15
751	802	-0.15
835	886	-0.15
35	86	-0.16
276	327	-0.16
310	361	-0.16
676	727	-0.16
26	77	-0.17
201	252	-0.17
201	252	-0.17
485	536	-0.17
535	586	-0.17
535	586	-0.17
251	302	-0.18
451	502	-0.18
710	761	-0.18
126	177	-0.19
351	402	-0.19
426	477	-0.19
476	527	-0.19
760	811	-0.19
835	886	-0.19
435	486	-0.2
460	511	-0.2
85	136	-0.21
285	336	-0.21
376	427	-0.21
476	527	-0.21
635	686	-0.21
35	86	-0.22
151	202	-0.22
335	386	-0.22
526	577	-0.22
785	836	-0.22
110	161	-0.24
376	427	-0.24
401	452	-0.24
601	652	-0.24
610	661	-0.24
85	136	-0.25
326	377	-0.25
585	636	-0.25
685	736	-0.25
51	102	-0.26
301	352	-0.26
26	77	-0.27
60	111	-0.27
251	302	-0.27
351	402	-0.27
551	602	-0.27
426	477	-0.28
526	577	-0.28
560	611	-0.28
126	177	-0.29
151	202	-0.29
651	702	-0.29
226	277	-0.3
260	311	-0.3
826	877	-0.31
101	152	-0.32
51	102	-0.33
101	152	-0.33
126	177	-0.34
385	436	-0.35
551	602	-0.35
560	611	-0.35
585	636	-0.35
676	727	-0.35
210	261	-0.36
701	752	-0.36
776	827	-0.36
35	86	-0.37
576	627	-0.37
626	677	-0.37
626	677	-0.37
160	211	-0.38
176	227	-0.38
260	311	-0.38
751	802	-0.38
460	511	-0.39
701	752	-0.39
760	811	-0.39
776	827	-0.39
810	861	-0.39
826	877	-0.39
285	336	-0.4
451	502	-0.4
51	102	-0.41
60	111	-0.41
151	202	-0.41
351	402	-0.41
376	427	-0.41
410	461	-0.41
426	477	-0.41
560	611	-0.41
726	777	-0.41
726	777	-0.41
35	86	-0.42
185	236	-0.42
285	336	-0.42
551	602	-0.42
560	611	-0.42
735	786	-0.42
751	802	-0.42
60	111	-0.43
301	352	-0.43
401	452	-0.43
460	511	-0.43
776	827	-0.43
226	277	-0.44
635	686	-0.44
76	127	-0.45
151	202	-0.45
185	236	-0.45
326	377	-0.45
835	886	-0.45
160	211	-0.46
210	261	-0.46
710	761	-0.46
801	852	-0.46
101	152	-0.47
135	186	-0.47
151	202	-0.47
176	227	-0.47
226	277	-0.47
510	561	-0.47
560	611	-0.47
710	761	-0.47
735	786	-0.47
110	161	-0.48
310	361	-0.48
560	611	-0.48
235	286	-0.49
326	377	-0.49
351	402	-0.49
376	427	-0.49
535	586	-0.49
576	627	-0.49
626	677	-0.49
701	752	-0.49
235	286	-0.5
660	711	-0.5
676	727	-0.5
201	252	-0.51
401	452	-0.51
26	77	-0.52
126	177	-0.52
135	186	-0.52
285	336	-0.52
401	452	-0.52
476	527	-0.53
685	736	-0.53
26	77	-0.54
160	211	-0.56
260	311	-0.56
635	686	-0.56
310	361	-0.57
351	402	-0.57
760	811	-0.57
335	386	-0.58
476	527	-0.58
176	227	-0.59
185	236	-0.59
501	552	-0.59
510	561	-0.59
85	136	-0.6
360	411	-0.6
451	502	-0.6
610	661	-0.6
276	327	-0.61
385	436	-0.61
726	777	-0.61
51	102	-0.62
226	277	-0.62
251	302	-0.62
585	636	-0.62
735	786	-0.62
835	886	-0.62
451	502	-0.63
485	536	-0.63
551	602	-0.63
35	86	-0.64
210	261	-0.64
235	286	-0.64
260	311	-0.64
260	311	-0.64
410	461	-0.64
651	702	-0.64
710	761	-0.64
760	811	-0.64
276	327	-0.65
485	536	-0.65
601	652	-0.65
810	861	-0.65
85	136	-0.66
101	152	-0.66
185	236	-0.67
726	777	-0.67
735	786	-0.67
801	852	-0.67
826	877	-0.67
160	211	-0.68
251	302	-0.68
451	502	-0.68
501	552	-0.68
635	686	-0.68
751	802	-0.68
760	811	-0.69
101	152	-0.7
135	186	-0.7
135	186	-0.7
176	227	-0.7
235	286	-0.7
526	577	-0.7
51	102	-0.71
126	177	-0.71
685	736	-0.71
435	486	-0.72
460	511	-0.72
510	561	-0.72
526	577	-0.72
535	586	-0.72
585	636	-0.72
710	761	-0.72
785	836	-0.72
26	77	-0.73
260	311	-0.73
285	336	-0.73
360	411	-0.73
426	477	-0.73
476	527	-0.73
551	602	-0.73
685	736	-0.73
776	827	-0.73
210	261	-0.74
285	336	-0.74
451	502	-0.74
526	577	-0.74
826	877	-0.74
285	336	-0.75
435	486	-0.75
460	511	-0.75
776	827	-0.75
835	886	-0.75
126	177	-0.76
160	211	-0.76
426	477	-0.76
676	727	-0.76
685	736	-0.76
760	811	-0.76
76	127	-0.77
160	211	-0.77
176	227	-0.77
201	252	-0.77
210	261	-0.77
510	561	-0.77
760	811	-0.77
785	836	-0.77
151	202	-0.78
185	236	-0.78
310	361	-0.78
376	427	-0.78
385	436	-0.78
385	436	-0.78
176	227	-0.79
260	311	-0.79
501	552	-0.79
610	661	-0.79
701	752	-0.79
735	786	-0.79
26	77	-0.8
335	386	-0.8
476	527	-0.8
226	277	-0.81
251	302	-0.81
285	336	-0.81
451	502	-0.81
726	777	-0.81
185	236	-0.82
210	261	-0.82
401	452	-0.82
426	477	-0.82
660	711	-0.82
85	136	-0.83
510	561	-0.83
601	652	-0.83
626	677	-0.83
135	186	-0.84
276	327	-0.84
485	536	-0.84
126	177	-0.85
801	852	-0.85
826	877	-0.85
210	261	-0.86
426	477	-0.86
501	552	-0.86
151	202	-0.87
235	286	-0.87
310	361	-0.87
360	411	-0.87
551	602	-0.87
735	786	-0.87
160	211	-0.88
285	336	-0.88
351	402	-0.88
785	836	-0.88
285	336	-0.89
385	436	-0.89
401	452	-0.89
410	461	-0.89
710	761	-0.89
335	386	-0.9
435	486	-0.9
626	677	-0.9
776	827	-0.9
276	327	-0.91
285	336	-0.91
301	352	-0.91
351	402	-0.91
360	411	-0.91
651	702	-0.91
85	136	-0.92
126	177	-0.92
176	227	-0.92
235	286	-0.92
276	327	-0.92
401	452	-0.92
535	586	-0.92
801	852	-0.92
810	861	-0.92
60	111	-0.93
351	402	-0.93
776	827	-0.93
826	877	-0.93
35	86	-0.94
251	302	-0.94
426	477	-0.94
460	511	-0.94
485	536	-0.94
510	561	-0.94
635	686	-0.94
676	727	-0.94
726	777	-0.94
751	802	-0.94
760	811	-0.94
810	861	-0.94
826	877	-0.94
60	111	-0.95
151	202	-0.95
410	461	-0.95
451	502	-0.95
501	552	-0.95
601	652	-0.95
26	77	-0.96
126	177	-0.96
360	411	-0.96
485	536	-0.96
585	636	-0.96
76	127	-0.97
185	236	-0.97
26	77	-0.98
110	161	-0.98
210	261	-0.98
326	377	-0.98
610	661	-0.98
760	811	-0.98
810	861	-0.98
60	111	-0.99
135	186	-0.99
201	252	-0.99
260	311	-0.99
426	477	-0.99
126	177	-1
651	702	-1
685	736	-1
35	86	-1.01
610	661	-1.01
710	761	-1.01
735	786	-1.01
26	77	-1.02
410	461	-1.02
451	502	-1.02
[truncated: 642 more rows]
